# Supplementary material for: Unveiling Diagnostic Biomarkers in Autism: A Comparative Proteome Analysis of CNTNAP2 Knockout Mice and Human ASD Patients
Source: Biomolecules. 2026 Feb 24;16(3):340. doi: 10.3390/biom16030340 (PMC13024648; doi:10.3390/biom16030340)
Supplement: Supplementary file 1 [file biomolecules-16-00340-s001.zip › Supplementary Table S1.xlsx]

## Sheet: Supplementary Table S1
Supplementary Table S1. Top Differentially Expressed Proteins in CNTNAP2 KO Mice Serum
Accession	Description	Gene name	-Log Student's T-test p-value ko_wt	Student's T-test Difference ko_wt
Q921I1	Serotransferrin	Tf	3.19257	3.67502
P02088	Hemoglobin subunit beta-1	Hbb-b1	3.87781	0.3177
Q8C196	Carbamoyl-phosphate synthase [ammonia] mitochondrial	Cps1	3.97278	2.05212
Q61646	Haptoglobin	Hp	3.04508	0.357199
Q61838	Pregnancy zone protein	Pzp	2.16146	0.168365
E9Q414	Apolipoprotein B-100	Apob	2.25883	0.341413
Q5SWU9	Acetyl-CoA carboxylase 1	Acaca	3.31259	1.71045
P06909	Complement factor H	Cfh	2.18603	0.336632
Q61147	Ceruloplasmin	Cp	1.30343	0.213588
P26039	Talin-1	Tln1	1.84376	0.882866
P01942	Hemoglobin subunit alpha	Hba	1.09203	0.15685
P08226	Apolipoprotein E	Apoe	1.63921	0.342691
Q64374	Regucalcin	Rgn	2.12716	1.87165
A6X935	Inter alpha-trypsin inhibitor heavy chain 4	Itih4	2.50404	0.254823
O35490	Betaine--homocysteine S-methyltransferase 1	Bhmt	2.05315	1.8238
P50247	Adenosylhomocysteinase	Ahcy	2.07973	1.25452
P04919	Band 3 anion transport protein	Slc4a1	3.39768	2.66478
Q8VC30	Triokinase/FMN cyclase	Tkfc	5.85497	3.45544
Q8CH02	SURP and G-patch domain-containing protein 1	Sugp1	2.11645	0.874973
P70694	Estradiol 17 beta-dehydrogenase 5	Akr1c6	3.00065	2.95344
P00329	Alcohol dehydrogenase 1	Adh1	3.19429	1.88766
P19096	Fatty acid synthase	Fasn	1.59078	0.424967
Q61176	Arginase-1	Arg1	2.71685	1.25694
P02089	Hemoglobin subunit beta-2	Hbb-b2	1.71539	0.182535
Q8VCN5	Cystathionine gamma-lyase	Cth	0	NaN
Q8R0Y6	Cytosolic 10-formyltetrahydrofolate dehydrogenase	Aldh1l1	1.75956	1.01171
Q63805	Alpha-1-acid glycoprotein 3	Orm3	2.32733	1.36951
Q91X83	S-adenosylmethionine synthase isoform type-1	Mat1a	3.77114	1.60814
P21614	Vitamin D-binding protein	Gc	2.04495	0.174029
Q9QXF8	Glycine N-methyltransferase	Gnmt	3.58966	2.00746
Q9QXD6	Fructose-1 6-bisphosphatase 1	Fbp1	1.73979	1.729
Q8BWT1	3-ketoacyl-CoA thiolase mitochondrial	Acaa2	3.05178	1.69227
O35215	D-dopachrome decarboxylase	Ddt	2.37661	1.77929
P01027	Complement C3	C3	0.92554	0.0865008
Q8BYA0	Tubulin-specific chaperone D	Tbcd	0.984193	1.77398
Q60590	Alpha-1-acid glycoprotein 1	Orm1	3.0057	0.416324
P07361	Alpha-1-acid glycoprotein 2	Orm2	2.20419	0.509823
P35441	Thrombospondin-1	Thbs1	2.39609	0.375957
P99024	Tubulin beta-5 chain	Tubb5	3.72868	0.862209
Q91Y97	Fructose-bisphosphate aldolase B	Aldob	2.28147	0.965453
P11276	Fibronectin	Fn1	2.82432	0.201651
Q91YI0	Argininosuccinate lyase	Asl	3.38738	2.17278
P52196	Thiosulfate sulfurtransferase	Tst	4.04109	2.11328
P49429	4-hydroxyphenylpyruvate dioxygenase	Hpd	2.49879	1.24699
Q7TMM9	Tubulin beta-2A chain	Tubb2a	2.37678	0.812605
Q64726	Zinc-alpha-2-glycoprotein	Azgp1	2.12522	0.454311
P52760	2-iminobutanoate/2-iminopropanoate deaminase	Rida	2.56688	1.70915
Q8BTM8	Filamin-A	Flna	1.8342	0.6534
O88844	Isocitrate dehydrogenase [NADP] cytoplasmic	Idh1	1.93731	0.928865
Q61703	Inter-alpha-trypsin inhibitor heavy chain H2	Itih2	1.70456	0.326183
Q9DCQ2	Putative L-aspartate dehydrogenase	Aspdh	0	2.3023
Q8VBT2	L-serine dehydratase/L-threonine deaminase	Sds	0	NaN
Q61425	Hydroxyacyl-coenzyme A dehydrogenase mitochondrial	Hadh	2.18361	1.74693
Q61704	Inter-alpha-trypsin inhibitor heavy chain H3	Itih3	1.30583	0.31337
Q9ERD7	Tubulin beta-3 chain	Tubb3	2.05272	0.800949
Q07456	Protein AMBP	Ambp	2.77989	0.264252
Q91X91	Nicotinate-nucleotide pyrophosphorylase [carboxylating]	Qprt	1.95129	2.15909
P10649	Glutathione S-transferase Mu 1	Gstm1	3.28371	0.632001
P16460	Argininosuccinate synthase	Ass1	2.80775	1.19784
P10648	Glutathione S-transferase A2	Gsta2	0	NaN
Q91XE4	N-acyl-aromatic-L-amino acid amidohydrolase (carboxylate-forming)	Acy3	1.94765	2.08496
P57780	Alpha-actinin-4	Actn4	0.947284	0.709761
P13707	Glycerol-3-phosphate dehydrogenase [NAD(+)] cytoplasmic	Gpd1	1.83518	0.464735
P32261	Antithrombin-III	Serpinc1	3.3578	0.139336
P00688	Pancreatic alpha-amylase	Amy2	2.17293	0.851344
Q9D6Y7	Mitochondrial peptide methionine sulfoxide reductase	Msra	1.90983	2.33333
P06151	L-lactate dehydrogenase A chain	Ldha	1.28829	0.493139
P14152	Malate dehydrogenase cytoplasmic	Mdh1	1.8213	0.764027
Q8CHR6	Dihydropyrimidine dehydrogenase [NADP(+)]	Dpyd	0	1.77398
P19157	Glutathione S-transferase P 1	Gstp1	2.10657	0.866142
P68372	Tubulin beta-4B chain	Tubb4b	1.31391	0.559972
O08749	Dihydrolipoyl dehydrogenase mitochondrial	Dld	0	NaN
P42225	Signal transducer and activator of transcription 1	Stat1	0	NaN
Q99J08	SEC14-like protein 2	Sec14l2	1.41321	1.52459
Q8VCR7	Protein ABHD14B	Abhd14b	4.98189	2.40961
P45952	Medium-chain specific acyl-CoA dehydrogenase mitochondrial	Acadm	1.69165	1.34216
Q78JT3	3-hydroxyanthranilate 3 4-dioxygenase	Haao	2.28747	1.46411
P97449	Aminopeptidase N	Anpep	1.39468	0.63446
P12710	Fatty acid-binding protein liver	Fabp1	3.16482	1.13016
Q62159	Rho-related GTP-binding protein RhoC	Rhoc	0	NaN
Q8K1B8	Fermitin family homolog 3	Fermt3	1.51635	0.954646
Q9DCG6	Phenazine biosynthesis-like domain-containing protein 1	Pbld1	4.88483	1.47168
P05366	Serum amyloid A-1 protein	Saa1	2.5707	0.492512
P62334	26S proteasome regulatory subunit 10B	Psmc6	1.21839	1.73808
Q05920	Pyruvate carboxylase mitochondrial	Pc	1.48981	0.931183
O09173	Homogentisate 1 2-dioxygenase	Hgd	3.20974	2.10731
P19639	Glutathione S-transferase Mu 3	Gstm3	2.14877	1.33333
Q99LB7	Sarcosine dehydrogenase mitochondrial	Sardh	0.765346	0.630712
O55135	Eukaryotic translation initiation factor 6	Eif6	1.34207	1.88129
P05367	Serum amyloid A-2 protein	Saa2	1.81627	0.524626
P56480	ATP synthase subunit beta mitochondrial	Atp5f1b	0	1.72331
P18242	Cathepsin D	Ctsd	1.29908	1.79744
P48758	Carbonyl reductase [NADPH] 1	Cbr1	2.00901	0.976537
P01029	Complement C4-B	C4b	1.05681	0.0915257
P97328	Ketohexokinase	Khk	0	1.63563
Q64471	Glutathione S-transferase theta-1	Gstt1	1.27319	1.66395
P52840	Sulfotransferase 1A1	Sult1a1	0	NaN
Q9WVA4	Transgelin-2	Tagln2	2.14913	1.05664
Q61830	Macrophage mannose receptor 1	Mrc1	1.93611	1.16395
Q8R016	Bleomycin hydrolase	Blmh	1.7288	0.728108
Q9D051	Pyruvate dehydrogenase E1 component subunit beta mitochondrial	Pdhb	1.29191	2.16784
Q9JLJ2	4-trimethylaminobutyraldehyde dehydrogenase	Aldh9a1	1.52619	1.86165
Q8K010	5-oxoprolinase	Oplah	1.38872	1.77398
Q6ZWZ2	Ubiquitin-conjugating enzyme E2 R2	Ube2r2	2.4499	1.40746
A2AQ07	Tubulin beta-1 chain	Tubb1	2.51704	0.807866
Q8VDK1	Deaminated glutathione amidase	Nit1	0.653623	1.44064
Q64442	Sorbitol dehydrogenase	Sord	1.41212	0.881997
Q9CPY7	Cytosol aminopeptidase	Lap3	0.762943	0.612167
P11087	Collagen alpha-1(I) chain	Col1a1	0.866612	0.47567
Q8BGY2	Eukaryotic translation initiation factor 5A-2	Eif5a2	1.95316	1.72331
P11725	Ornithine transcarbamylase mitochondrial	Otc	1.31626	1.05067
Q9ET01	Glycogen phosphorylase liver form	Pygl	3.35541	0.550692
P35505	Fumarylacetoacetase	Fah	2.55369	1.2049
Q9CPV4	Glyoxalase domain-containing protein 4	Glod4	1.3476	1.26912
P16331	Phenylalanine-4-hydroxylase	Pah	0	0.63563
O08638	Myosin-11	Myh11	0	0.63563
P63242	Eukaryotic translation initiation factor 5A-1	Eif5a	1.86141	1.70976
A2AN08	E3 ubiquitin-protein ligase UBR4	Ubr4	1.18028	1.16181
P05063	Fructose-bisphosphate aldolase C	Aldoc	1.56477	1.60731
P13745	Glutathione S-transferase A1	Gsta1	1.56477	1.60731
Q5SUR0	Phosphoribosylformylglycinamidine synthase	Pfas	0.501022	1.05365
Q9WVL0	Maleylacetoacetate isomerase	Gstz1	2.06964	1.86165
O09164	Extracellular superoxide dismutase [Cu-Zn]	Sod3	1.30877	0.674123
Q8VDD5	Myosin-9	Myh9	1.8612	0.773976
Q99JY9	Actin-related protein 3	Actr3	0	1.38997
Q78PY7	Staphylococcal nuclease domain-containing protein 1	Snd1	0	1.38997
Q99JW2	Aminoacylase-1	Acy1	0	NaN
Q00519	Xanthine dehydrogenase/oxidase	Xdh	0.648456	0.500834
Q3V0Q1	Dynein axonemal heavy chain 12	Dnah12	1.22043	1.55664
Q7TPZ8	Carboxypeptidase A1	Cpa1	0	NaN
Q922B2	Aspartate--tRNA ligase cytoplasmic	Dars1	1.92393	1.63563
Q8CAY6	Acetyl-CoA acetyltransferase cytosolic	Acat2	1.13753	0.754345
Q9D819	Inorganic pyrophosphatase	Ppa1	2.3313	0.842182
P62908	40S ribosomal protein S3	Rps3	2.62649	1.72331
P11859	Angiotensinogen	Agt	1.75375	0.306134
Q9D826	Peroxisomal sarcosine oxidase	Pipox	0	NaN
Q02357	Ankyrin-1	Ank1	0	NaN
P55264	Adenosine kinase	Adk	2.50514	1.21462
Q8K157	Galactose mutarotase	Galm	1.1987	1.72331
Q9JHH6	Carboxypeptidase B2	Cpb2	1.13986	0.341292
O88783	Coagulation factor V	F5	0.509324	0.123494
Q61398	Procollagen C-endopeptidase enhancer 1	Pcolce	0.652774	0.885117
P46638	Ras-related protein Rab-11B	Rab11b	1.45277	1.6863
P17742	Peptidyl-prolyl cis-trans isomerase A	Ppia	1.47573	0.436656
Q9D154	Leukocyte elastase inhibitor A	Serpinb1a	0.843301	1.15314
Q8BH95	Enoyl-CoA hydratase mitochondrial	Echs1	1.55978	1.5
Q61191	Host cell factor 1	Hcfc1	1.18653	0.830618
P29391	Ferritin light chain 1	Ftl1	2.14564	1.77398
B2RXS4	Plexin-B2	Plxnb2	0.290865	0.773976
P97350	Plakophilin-1	Pkp1	1.78859	0.645546
P02104	Hemoglobin subunit epsilon-Y2	Hbb-y	0.750015	0.115157
Q8BH00	2-aminomuconic semialdehyde dehydrogenase	Aldh8a1	0	1.05664
P10810	Monocyte differentiation antigen CD14	Cd14	1.31239	1.26045
P09103	Protein disulfide-isomerase	P4hb	2.84138	0.949332
Q9JHU4	Cytoplasmic dynein 1 heavy chain 1	Dync1h1	1.15345	0.982511
Q02053	Ubiquitin-like modifier-activating enzyme 1	Uba1	1.03039	0.325639
P63017	Heat shock cognate 71 kDa protein	Hspa8	1.55734	0.344223
P05202	Aspartate aminotransferase mitochondrial	Got2	1.21975	1.00992
Q6WVG3	BTB/POZ domain-containing protein KCTD12	Kctd12	0	-0.0566417
P17182	Alpha-enolase	Eno1	0.97369	0.268168
Q91Z83	Myosin-7	Myh7	1.93904	1.54795
P70663	SPARC-like protein 1	Sparcl1	0.674016	0.609794
P23953	Carboxylesterase 1C	Ces1c	0.768183	0.0539891
P28665	Murinoglobulin-1	Mug1	0.0109375	0.00196171
P16627	Heat shock 70 kDa protein 1-like	Hspa1l	1.03969	0.694121
Q8VE88	Protein FAM114A2	Fam114a2	0	-0.389975
Q8BMS1	Trifunctional enzyme subunit alpha mitochondrial	Hadha	1.57564	1.52832
Q8R242	Di-N-acetylchitobiase	Ctbs	1.14992	1.13077
Q80XS7	Protein FAM83E	Fam83e	0.611038	0.861654
P17563	Methanethiol oxidase	Selenbp1	1.0378	0.382717
Q62087	Serum paraoxonase/lactonase 3	Pon3	0	NaN
Q9Z2I9	Succinate--CoA ligase [ADP-forming] subunit beta mitochondrial	Sucla2	0	NaN
P68037	Ubiquitin-conjugating enzyme E2 L3	Ube2l3	0	NaN
Q8VC12	Urocanate hydratase	Uroc1	0	NaN
P32020	Sterol carrier protein 2	Scp2	0	NaN
P03976	Ig kappa chain V-II region 17S29.1		0	NaN
Q99JY3	GTPase IMAP family member 4	Gimap4	0	NaN
Q9CYV5	Transmembrane protein 135	Tmem135	0	NaN
P16406	Glutamyl aminopeptidase	Enpep	0	NaN
Q60759	Glutaryl-CoA dehydrogenase mitochondrial	Gcdh	0	NaN
P35492	Histidine ammonia-lyase	Hal	0.348273	0.723308
P62492	Ras-related protein Rab-11A	Rab11a	1.8399	1.63563
Q9DBB8	Trans-1 2-dihydrobenzene-1 2-diol dehydrogenase	Dhdh	1.36584	1.44064
P54869	Hydroxymethylglutaryl-CoA synthase mitochondrial	Hmgcs2	1.13905	1.33062
B1AY13	Ubiquitin carboxyl-terminal hydrolase 24	Usp24	2.22238	1.05067
Q61598	Rab GDP dissociation inhibitor beta	Gdi2	1.96236	0.828476
P60867	40S ribosomal protein S20	Rps20	0.132304	0.440643
P14206	40S ribosomal protein SA	Rpsa	1.42383	0.645166
P15105	Glutamine synthetase	Glul	0.93647	0.631028
P46412	Glutathione peroxidase 3	Gpx3	1.76054	0.130688
Q07797	Galectin-3-binding protein	Lgals3bp	1.56589	1.40961
O89053	Coronin-1A	Coro1a	1.56589	1.40961
Q9D0M1	Phosphoribosyl pyrophosphate synthase-associated protein 1	Prpsap1	0	NaN
Q9QUI0	Transforming protein RhoA	Rhoa	0	NaN
Q8BWP5	Alpha-tocopherol transfer protein	Ttpa	0	NaN
Q00547	Hyaluronan mediated motility receptor	Hmmr	0	NaN
Q8QZT1	Acetyl-CoA acetyltransferase mitochondrial	Acat1	0.722837	1.3023
Q91Z53	Glyoxylate reductase/hydroxypyruvate reductase	Grhpr	1.90378	1.09376
Q9JM99	Proteoglycan 4	Prg4	1.45894	0.558759
Q3U5Q7	UMP-CMP kinase 2 mitochondrial	Cmpk2	0.982151	1.19499
P54923	[Protein ADP-ribosylarginine] hydrolase	Adprh	0	0.861654
Q9EPL8	Importin-7	Ipo7	0	0.861654
Q99JW4	LIM and senescent cell antigen-like-containing domain protein 1	Lims1	0	NaN
Q62348	Translin	Tsn	0	NaN
P24549	Retinal dehydrogenase 1	Aldh1a1	1.08615	0.33482
Q9CXN7	Phenazine biosynthesis-like domain-containing protein 2	Pbld2	0.855768	0.968964
P07901	Heat shock protein HSP 90-alpha	Hsp90aa1	1.33739	0.385663
P28798	Progranulin	Grn	1.4982	1.04309
Q3UGR5	Haloacid dehalogenase-like hydrolase domain-containing protein 2	Hdhd2	0	1
Q9QZW0	Phospholipid-transporting ATPase 11C	Atp11c	0	1
Q9JHW2	Omega-amidase NIT2	Nit2	0.707643	0.59862
P28271	Cytoplasmic aconitate hydratase	Aco1	0.955755	0.407683
Q9ES46	Beta-parvin	Parvb	3.45933	1.21462
O09131	Glutathione S-transferase omega-1	Gsto1	1.0876	0.848107
Q99KB8	Hydroxyacylglutathione hydrolase mitochondrial	Hagh	1.02848	0.805013
P11499	Heat shock protein HSP 90-beta	Hsp90ab1	0.816595	0.479789
O08784	Treacle protein	Tcof1	0.433714	0.861654
P61458	Pterin-4-alpha-carbinolamine dehydratase	Pcbd1	0.451251	0.628174
P08249	Malate dehydrogenase mitochondrial	Mdh2	2.37881	0.482486
O88342	WD repeat-containing protein 1	Wdr1	0.955385	1.02346
Q9CQD1	Ras-related protein Rab-5A	Rab5a	1.33275	1.35296
P26443	Glutamate dehydrogenase 1 mitochondrial	Glud1	0.333011	0.802297
P35700	Peroxiredoxin-1	Prdx1	1.33219	0.261206
P10518	Delta-aminolevulinic acid dehydratase	Alad	1.18388	0.661834
P05064	Fructose-bisphosphate aldolase A	Aldoa	1.41415	0.303987
Q8CDN6	Thioredoxin-like protein 1	Txnl1	2.35149	1.12694
Q11136	Xaa-Pro dipeptidase	Pepd	0.0414891	0.138346
O55234	Proteasome subunit beta type-5	Psmb5	1.8904	0.443994
P39061	Collagen alpha-1(XVIII) chain	Col18a1	1.25638	0.733024
P39039	Mannose-binding protein A	Mbl1	1.57153	0.43751
P61924	Coatomer subunit zeta-1	Copz1	0	NaN
Q8K0R6	Glycolipid transfer protein domain-containing protein 2	Gltpd2	0	NaN
Q9DCC4	Pyrroline-5-carboxylate reductase 3	Pycr3	0	NaN
O55029	Coatomer subunit beta'	Copb2	0	NaN
Q08857	Platelet glycoprotein 4	Cd36	0	NaN
Q9D967	Magnesium-dependent phosphatase 1	Mdp1	0	NaN
P53808	Phosphatidylcholine transfer protein	Pctp	0	NaN
Q80X72	Leucine-rich repeat-containing protein 15	Lrrc15	0	NaN
Q9JHW9	Aldehyde dehydrogenase family 1 member A3	Aldh1a3	0	NaN
Q9D1E6	Tubulin-folding cofactor B	Tbcb	0	NaN
Q9DCV4	Regulator of microtubule dynamics protein 1	Rmdn1	0	NaN
Q5SXI5	Zinc finger protein 496	Znf496	0	NaN
Q06831	Transcription factor SOX-4	Sox4	0	NaN
P02468	Laminin subunit gamma-1	Lamc1	1.52008	1.3023
P35917	Vascular endothelial growth factor receptor 3	Flt4	0.744256	0.592814
Q9DBG9	Tax1-binding protein 3	Tax1bp3	0.941281	0.992427
P63001	Ras-related C3 botulinum toxin substrate 1	Rac1	2.4402	0.764261
Q71KU9	Fibrinogen-like protein 1	Fgl1	2.20645	1.52832
P62715	Serine/threonine-protein phosphatase 2A catalytic subunit beta isoform	Ppp2cb	1.48182	0.968964
Q9R0P3	S-formylglutathione hydrolase	Esd	2.19353	0.583871
P84078	ADP-ribosylation factor 1	Arf1	3.30309	1.10731
P61205	ADP-ribosylation factor 3	Arf3	3.30309	1.10731
Q9Z1Q9	Valine--tRNA ligase	Vars1	0.975448	0.721166
P52430	Serum paraoxonase/arylesterase 1	Pon1	0.925199	0.135201
Q8R2S8	CD177 antigen	Cd177	0.659354	1.05664
Q8CHP8	Glycerol-3-phosphate phosphatase	Pgp	0.82269	0.584962
Q9CZU6	Citrate synthase mitochondrial	Cs	1.14813	1.33333
Q80UN9	tRNA dimethylallyltransferase	Trit1	1.23169	1.24566
Q8K4M5	COMM domain-containing protein 1	Commd1	1.09002	1.21462
P14131	40S ribosomal protein S16	Rps16	0	0
P01678	Ig kappa chain V-VI region SAPC 10		1.99252	1.01963
P01677	Ig kappa chain V-VI region TEPC 601/TEPC 191		1.99252	1.01963
P01679	Ig kappa chain V-VI region J539		1.99252	1.01963
P01676	Ig kappa chain V-VI region XRPC 24		1.99252	1.01963
P01675	Ig kappa chain V-VI region XRPC 44		1.99252	1.01963
Q6P8K8	Carboxypeptidase A4	Cpa4	1.738	1.38997
Q8BFR2	Follistatin-related protein 5	Fstl5	1.738	1.38997
G3X982	Aldehyde oxidase 3	Aox3	0.833315	1.02832
P00493	Hypoxanthine-guanine phosphoribosyltransferase	Hprt1	0.833315	1.02832
Q68FL4	Putative adenosylhomocysteinase 3	Ahcyl2	0.833315	1.02832
Q80SW1	S-adenosylhomocysteine hydrolase-like protein 1	Ahcyl1	0.833315	1.02832
O70251	Elongation factor 1-beta	Eef1b	0	0.666667
Q99LC5	Electron transfer flavoprotein subunit alpha mitochondrial	Etfa	0	0.666667
Q9JHI5	Isovaleryl-CoA dehydrogenase mitochondrial	Ivd	0	0.666667
P40336	Vacuolar protein sorting-associated protein 26A	Vps26a	0	0.666667
Q99KR3	Endoribonuclease LACTB2	Lactb2	0	0.666667
O55013	Trafficking protein particle complex subunit 3	Trappc3	0	0.666667
Q3UQ28	Peroxidasin homolog	Pxdn	0	0.666667
Q8CCF0	U4/U6 small nuclear ribonucleoprotein Prp31	Prpf31	0	0.666667
Q8K3D3	DNA repair protein SWI5 homolog	Swi5	0	0.666667
Q9WU78	Programmed cell death 6-interacting protein	Pdcd6ip	0.816441	0.730882
Q9JMA1	Ubiquitin carboxyl-terminal hydrolase 14	Usp14	0.598367	0.50869
P10605	Cathepsin B	Ctsb	0.9722	0.429835
P47757	F-actin-capping protein subunit beta	Capzb	1.3844	0.754345
P03995	Glial fibrillary acidic protein	Gfap	0.572597	0.69013
Q80U72	Protein scribble homolog	Scrib	0.375526	0.615999
Q91V92	ATP-citrate synthase	Acly	1.0833	0.190245
P02762	Major urinary protein 6	Mup6	1.17252	0.447329
A2BIM8	Major urinary protein 18	Mup18	1.17252	0.447329
P04938	Major urinary protein 11	Mup11	1.17252	0.447329
Q8CIZ8	von Willebrand factor	Vwf	1.53732	0.460986
A2A8L5	Receptor-type tyrosine-protein phosphatase F	Ptprf	0.976803	0.410815
P31725	Protein S100-A9	S100a9	2.86015	1.79248
E0CYC6	Putative N-acetyltransferase 8B	Nat8b-ps	0.241655	0.456707
P47811	Mitogen-activated protein kinase 14	Mapk14	1.52836	1.19499
Q9DBF1	Alpha-aminoadipic semialdehyde dehydrogenase	Aldh7a1	0.625857	1.08768
Q5KU39	Vacuolar protein sorting-associated protein 41 homolog	Vps41	1.00823	0.415976
P04186	Complement factor B	Cfb	0.794354	0.092394
Q99L13	3-hydroxyisobutyrate dehydrogenase mitochondrial	Hibadh	0	NaN
Q9EQF5	Dihydropyrimidinase	Dpys	0	NaN
Q8BTZ7	Mannose-1-phosphate guanyltransferase beta	Gmppb	0	NaN
P63073	Eukaryotic translation initiation factor 4E	Eif4e	0	NaN
Q9JM14	5'(3')-deoxyribonucleotidase cytosolic type	Nt5c	0	NaN
Q8R0F9	SEC14-like protein 4	Sec14l4	0	NaN
Q9WUM5	Succinate--CoA ligase [ADP/GDP-forming] subunit alpha mitochondrial	Suclg1	0	NaN
Q3SXD3	5'-deoxynucleotidase HDDC2	Hddc2	0	NaN
Q7M6Y2	Transcription factor SOX-11	Sox11	0	NaN
Q5XJY6	Fanconi anemia group B protein homolog	Fancb	0	NaN
P51150	Ras-related protein Rab-7a	Rab7a	1.15931	0.861654
P12960	Contactin-1	Cntn1	0.316034	0.694987
E9QAM5	Helicase with zinc finger domain 2	Helz2	0.316034	0.694987
Q9CQ62	2 4-dienoyl-CoA reductase [(3E)-enoyl-CoA-producing] mitochondrial	Decr1	0.0531681	0.161809
Q62351	Transferrin receptor protein 1	Tfrc	0.801871	0.33163
Q9Z0Z4	Hephaestin	Heph	0.491643	0.787523
P16546	Spectrin alpha chain non-erythrocytic 1	Sptan1	1.63199	0.760429
Q00560	Interleukin-6 receptor subunit beta	Il6st	1.5668	0.723308
A2A432	Cullin-4B	Cul4b	1.5668	0.723308
P07214	SPARC	Sparc	0	-0.723308
Q9D7X8	Gamma-glutamylcyclotransferase	Ggct	0	-0.723308
Q07417	Short-chain specific acyl-CoA dehydrogenase mitochondrial	Acads	1.23001	0.740798
Q924Y0	Gamma-butyrobetaine dioxygenase	Bbox1	0	NaN
P47738	Aldehyde dehydrogenase mitochondrial	Aldh2	1.29477	0.692272
Q9JHI0	Matrix metalloproteinase-19	Mmp19	0	1
Q61553	Fascin	Fscn1	0	1
Q62452	UDP-glucuronosyltransferase 1A9	Ugt1a9	0	1
Q9R097	Kunitz-type protease inhibitor 1	Spint1	0	1
Q3TZ65	Outer dense fiber protein 3-like protein 2	Odf3l2	0	1
Q06770	Corticosteroid-binding globulin	Serpina6	1.47742	0.153425
O70325	Phospholipid hydroperoxide glutathione peroxidase	Gpx4	1.02013	1.10731
Q9D9V3	Ethylmalonyl-CoA decarboxylase	Echdc1	1.15683	1.13835
O08756	3-hydroxyacyl-CoA dehydrogenase type-2	Hsd17b10	1.02013	1.10731
Q61493	DNA polymerase zeta catalytic subunit	Rev3l	1.02013	1.10731
O88451	Retinol dehydrogenase 7	Rdh7	0.565067	1
O88968	Transcobalamin-2	Tcn2	0.915349	0.296606
Q6GU68	Immunoglobulin superfamily containing leucine-rich repeat protein	Islr	1.82787	0.912322
Q91ZX7	Prolow-density lipoprotein receptor-related protein 1	Lrp1	1.01998	0.210318
Q6IRU2	Tropomyosin alpha-4 chain	Tpm4	0.813278	0.754345
G5E8Q8	Adhesion G protein-coupled receptor F5	Adgrf5	0.927008	0.463014
P68368	Tubulin alpha-4A chain	Tuba4a	0.839236	0.208353
Q8C165	N-fatty-acyl-amino acid synthase/hydrolase PM20D1	Pm20d1	0	NaN
P47876	Insulin-like growth factor-binding protein 1	Igfbp1	0	NaN
O88685	26S proteasome regulatory subunit 6A	Psmc3	0	NaN
Q9JI48	Placenta-specific gene 8 protein	Plac8	0	NaN
Q8K2I4	Beta-mannosidase	Manba	0	NaN
Q9CPT4	Myeloid-derived growth factor	Mydgf	0	NaN
Q99LB6	Methionine adenosyltransferase 2 subunit beta	Mat2b	0	NaN
Q9CQI6	Coactosin-like protein	Cotl1	0	NaN
Q5XJE5	RNA polymerase-associated protein LEO1	Leo1	0	NaN
P47955	60S acidic ribosomal protein P1	Rplp1	0	NaN
P00375	Dihydrofolate reductase	Dhfr	0	NaN
Q9CR26	Vacuolar protein sorting-associated protein VTA1 homolog	Vta1	0	NaN
Q9ER10	Brain-specific serine protease 4	Prss22	0	NaN
Q9D3D0	Alpha-tocopherol transfer protein-like	Ttpal	0	NaN
Q99PT1	Rho GDP-dissociation inhibitor 1	Arhgdia	1.17842	0.338827
P09470	Angiotensin-converting enzyme	Ace	0.178457	0.124324
Q8QZR5	Alanine aminotransferase 1	Gpt	1.26883	1.19499
Q6S5C2	N-acetylglucosamine-1-phosphotransferase subunit gamma	Gnptg	0.611038	0.861654
Q3UQ84	Threonine--tRNA ligase mitochondrial	Tars2	0.611038	0.861654
B9EKR1	Receptor-type tyrosine-protein phosphatase zeta	Ptprz1	0.611038	0.861654
Q9DBT9	Dimethylglycine dehydrogenase mitochondrial	Dmgdh	0.358668	0.37147
P49935	Pro-cathepsin H	Ctsh	0.504792	0.602452
Q8CG76	Aflatoxin B1 aldehyde reductase member 2	Akr7a2	0.847078	0.889975
Q9WTP6	Adenylate kinase 2 mitochondrial	Ak2	0.847078	0.889975
P41216	Long-chain-fatty-acid--CoA ligase 1	Acsl1	0.847078	0.889975
P17751	Triosephosphate isomerase	Tpi1	1.93548	0.215695
Q60605	Myosin light polypeptide 6	Myl6	0.909697	1.05067
O70492	Sorting nexin-3	Snx3	0	-0.333333
Q5SSG4	GAS2-like protein 2	Gas2l2	0	-0.333333
P01639	Ig kappa chain V-V region MOPC 41	Gm5571	0	1
Q8CC86	Nicotinate phosphoribosyltransferase	Naprt	1.15931	0.861654
P05213	Tubulin alpha-1B chain	Tuba1b	0.65285	0.122864
P82198	Transforming growth factor-beta-induced protein ig-h3	Tgfbi	1.08364	0.773976
Q6NZL0	Protein SOGA3	Soga3	0.154539	0.333333
Q9ESY9	Gamma-interferon-inducible lysosomal thiol reductase	Ifi30	1.36745	1.05664
Q8CI33	CWF19-like protein 1	Cwf19l1	1.36745	1.05664
Q99L20	Glutathione S-transferase theta-3	Gstt3	0.783076	1.10731
P33587	Vitamin K-dependent protein C	Proc	1.36877	0.273606
Q99KK7	Dipeptidyl peptidase 3	Dpp3	0.620799	0.833333
P21180	Complement C2	C2	1.44144	0.197326
Q9R111	Guanine deaminase	Gda	0.806247	0.571415
P16858	Glyceraldehyde-3-phosphate dehydrogenase	Gapdh	0.742027	0.22712
Q8VC28	Aldo-keto reductase family 1 member C13	Akr1c13	0.548863	0.861654
P54116	Stomatin	Stom	1.30636	0.666667
Q99JI4	26S proteasome non-ATPase regulatory subunit 6	Psmd6	0	0.333333
P26516	26S proteasome non-ATPase regulatory subunit 7	Psmd7	0	0.333333
Q9QXE0	2-hydroxyacyl-CoA lyase 1	Hacl1	0	0.333333
Q64669	NAD(P)H dehydrogenase [quinone] 1	Nqo1	0	0.333333
P80315	T-complex protein 1 subunit delta	Cct4	0	0.333333
P61971	Nuclear transport factor 2	Nutf2	0	0.333333
Q9WU60	Attractin	Atrn	0	0.333333
Q61205	Platelet-activating factor acetylhydrolase IB subunit alpha1	Pafah1b3	0	0.333333
P42859	Huntingtin	Htt	0	0.333333
Q64727	Vinculin	Vcl	0.388159	0.0934461
P10126	Elongation factor 1-alpha 1	Eef1a1	0.577606	0.265415
P07743	BPI fold-containing family A member 2	Bpifa2	0.697671	0.487569
P61622	Integrin alpha-11	Itga11	0.752601	0.421012
Q64105	Sepiapterin reductase	Spr	1.47889	0.516263
O35350	Calpain-1 catalytic subunit	Capn1	0.285236	0.666667
Q05895	Thrombospondin-3	Thbs3	0.538076	0.26701
Q9CR86	Calcium-regulated heat stable protein 1	Carhsp1	1.32254	1.29248
O08677	Kininogen-1	Kng1	0.590731	0.0720447
Q7TPR4	Alpha-actinin-1	Actn1	0.338852	0.244764
Q8BXR5	Sodium leak channel non-selective protein	Nalcn	0.478758	0.495142
Q3UDW8	Heparan-alpha-glucosaminide N-acetyltransferase	Hgsnat	1.36499	0.622083
P04117	Fatty acid-binding protein adipocyte	Fabp4	0.565236	0.250115
A2AWL7	MAX gene-associated protein	Mga	0.269042	0.578989
O55134	Protocadherin-12	Pcdh12	0	1
Q80YX1	Tenascin	Tnc	0.556418	-0.219871
Q8CCJ9	PHD finger protein 20-like protein 1	Phf20l1	0.444996	-0.805013
P06801	NADP-dependent malic enzyme	Me1	1.6883	-0.379168
Q6GQT1	Alpha-2-macroglobulin-P	A2m	0.47296	-0.2684
P55284	Cadherin-5	Cdh5	0.812258	-0.374663
Q9R1P0	Proteasome subunit alpha type-4	Psma4	1.00369	-0.387947
E9Q1U1	Coiled-coil domain-containing protein 171	Ccdc171	0.37505	-0.666667
Q8K182	Complement component C8 alpha chain	C8a	0.697739	-0.0992039
P10852	4F2 cell-surface antigen heavy chain	Slc3a2	0	-0.333333
P15947	Kallikrein-1	Klk1	0	-0.333333
Q02858	Angiopoietin-1 receptor	Tek	0	-0.333333
P09055	Integrin beta-1	Itgb1	0.935106	-1.05664
P23116	Eukaryotic translation initiation factor 3 subunit A	Eif3a	0.53764	-0.481595
P26618	Platelet-derived growth factor receptor alpha	Pdgfra	1.08012	-0.551784
Q9JHE3	Neutral ceramidase	Asah2	0.620799	-0.833333
A4Q9E5	Tubulin monoglycylase TTLL3	Ttll3	0.447326	-0.205557
Q9ESB3	Histidine-rich glycoprotein	Hrg	0.47999	-0.0591811
P52480	Pyruvate kinase PKM	Pkm	0.252676	-0.0982477
Q8CEF8	RING finger protein 222	Rnf222	0	0.333333
Q9DAI6	Protein FAM135B	Fam135b	0.540172	-0.63563
Q91X17	Uromodulin	Umod	1.6513	-0.58282
P55065	Phospholipid transfer protein	Pltp	1.24023	-0.206413
Q9WUA5	Laforin	Epm2a	0.611038	-0.861654
P51125	Calpastatin	Cast	1.26883	-1.19499
Q08879	Fibulin-1	Fbln1	1.01925	-0.584962
Q9CQ60	6-phosphogluconolactonase	Pgls	1.87926	-0.504858
Q8VED9	Galectin-related protein	Lgalsl	0	NaN
P08030	Adenine phosphoribosyltransferase	Aprt	0	NaN
O35206	Collagen alpha-1(XV) chain	Col15a1	0	NaN
Q9QX29	Short transient receptor potential channel 5	Trpc5	0	NaN
Q3UL36	Arginine and glutamate-rich protein 1	Arglu1	0	NaN
Q8K2Z2	Pre-mRNA-processing factor 39	Prpf39	0	NaN
P11798	Calcium/calmodulin-dependent protein kinase type II subunit alpha	Camk2a	1.82787	-0.912322
Q0VAY3	Protein FAM187B	Fam187b	1.79236	-1.33333
Q80U57	Regulating synaptic membrane exocytosis protein 3	Rims3	0.0611398	-0.194987
Q8VD31	Tapasin-related protein	Tapbpl	0.752063	-0.723308
Q80TQ5	Pleckstrin homology domain-containing family M member 2	Plekhm2	0	-1
Q8R418	Endoribonuclease Dicer	Dicer1	0	-1
Q6ZWQ0	Nesprin-2	Syne2	0.657862	-0.440643
P14430	H-2 class I histocompatibility antigen Q8 alpha chain	H2-Q8	1.35193	-0.323995
Q920I9	WD repeat-containing protein 7	Wdr7	1.46008	-0.327544
Q01102	P-selectin	Selp	0	-0.528321
Q5SYD0	Unconventional myosin-Id	Myo1d	0	-0.528321
Q8CG14	Complement C1s-A subcomponent	C1sa	1.10943	-0.167768
Q9R1E6	Ectonucleotide pyrophosphatase/phosphodiesterase family member 2	Enpp2	2.15721	-0.341567
Q3KNY0	Immunoglobulin-like and fibronectin type III domain-containing protein 1	Igfn1	0.786677	-0.885117
O09061	Proteasome subunit beta type-1	Psmb1	0.767467	-0.36163
Q8VDT1	Sodium/glucose cotransporter 4	Slc5a9	1.31633	-1.16395
Q8VCM7	Fibrinogen gamma chain	Fgg	0.652356	-0.072248
Q8C5H1	Anoctamin-4	Ano4	0	NaN
Q8CG16	Complement C1r-A subcomponent	C1ra	0.837614	-0.182094
P54071	Isocitrate dehydrogenase [NADP] mitochondrial	Idh2	1.02869	-0.528321
P19221	Prothrombin	F2	0.372089	-0.0500043
P16056	Hepatocyte growth factor receptor	Met	0.469617	-0.717334
P21550	Beta-enolase	Eno3	1.25761	-0.241793
A2AJX4	MAM and LDL-receptor class A domain-containing protein 1	Malrd1	0.148808	-0.402506
O08553	Dihydropyrimidinase-related protein 2	Dpysl2	0.24865	-0.477653
Q9Z1T2	Thrombospondin-4	Thbs4	0.82223	-0.229489
Q8K274	Ketosamine-3-kinase	Fn3krp	0	-0.666667
Q9DD06	Retinoic acid receptor responder protein 2	Rarres2	0	-0.666667
P62196	26S proteasome regulatory subunit 8	Psmc5	0	-0.666667
Q91YE6	Importin-9	Ipo9	0	-0.666667
Q6S7F2	Transcription factor E2F7	E2f7	0	-0.666667
Q5DTW7	Retroelement silencing factor 1	Resf1	0.833315	-1.02832
Q8K0T7	Protein unc-13 homolog C	Unc13c	0.507211	-0.69013
Q8R121	Protein Z-dependent protease inhibitor	Serpina10	1.01421	-0.143405
Q6NS52	Diacylglycerol kinase beta	Dgkb	0	0
Q640Q5	PAN2-PAN3 deadenylation complex subunit Pan3	Pan3	0.151298	-0.376428
Q64176	Carboxylesterase 1E	Ces1e	0.469597	-0.135519
O35437	Transcription factor 21	Tcf21	1.23169	-1.24566
P32848	Parvalbumin alpha	Pvalb	1.89714	-0.459504
G5E869	Zinc finger protein 142	Znf142	0	-0.678072
Q569Z6	Thyroid hormone receptor-associated protein 3	Thrap3	0	0.138346
P97321	Prolyl endopeptidase FAP	Fap	1.08671	-0.228016
P20029	Endoplasmic reticulum chaperone BiP	Hspa5	0.475482	-0.210756
Q8BX70	Vacuolar protein sorting-associated protein 13C	Vps13c	1.05682	-0.797439
Q8CJ27	Abnormal spindle-like microcephaly-associated protein homolog	Aspm	0.704412	-1.31584
Q8VHZ7	U3 small nucleolar ribonucleoprotein protein IMP4	Imp4	1.0551	-1.24566
Q9EST1	Gasdermin-A	Gsdma	1.79236	-1.33333
Q8VHE6	Dynein axonemal heavy chain 5	Dnah5	1.52008	-1.3023
Q9CQT2	RNA-binding protein 7	Rbm7	1.52008	-1.3023
P01897	H-2 class I histocompatibility antigen L-D alpha chain	H2-L	1.02848	-0.299781
Q80YR2	FHF complex subunit HOOK interacting protein 2B	Fhip2b	0	NaN
P40124	Adenylyl cyclase-associated protein 1	Cap1	0.996928	-0.666667
P98064	Mannan-binding lectin serine protease 1	Masp1	1.0618	-0.374718
Q80WC9	Beta-alanine-activating enzyme	Aasdh	0.568619	-0.968964
Q02248	Catenin beta-1	Ctnnb1	1.06681	-1.00597
Q9Z2U0	Proteasome subunit alpha type-7	Psma7	1.77168	-0.40215
O35664	Interferon alpha/beta receptor 2	Ifnar2	1.5909	-0.848107
Q78DX7	Proto-oncogene tyrosine-protein kinase ROS	Ros1	1.2252	-1.22331
P40936	Indolethylamine N-methyltransferase	Inmt	1.52241	-0.559357
O88947	Coagulation factor X	F10	0.624737	-0.23327
P53347	Oncostatin-M	Osm	1.4602	-1.38998
P04939	Major urinary protein 3	Mup3	1.65936	-1.05664
Q03311	Cholinesterase	Bche	1.18813	-0.471679
Q61316	Heat shock 70 kDa protein 4	Hspa4	1.84541	-0.468546
Q8BZN4	NUAK family SNF1-like kinase 2	Nuak2	0	-0.861654
Q3TC46	Protein PAT1 homolog 1	Patl1	0	-0.861654
P14106	Complement C1q subcomponent subunit B	C1qb	1.23586	-0.377026
Q9CZ52	Anthrax toxin receptor 1	Antxr1	0.955127	-1.52832
Q8CFW1	Anoctamin-2	Ano2	0.645733	-1.19499
P16882	Growth hormone receptor	Ghr	2.3244	-1.21462
P29699	Alpha-2-HS-glycoprotein	Ahsg	1.32881	-0.105014
Q8BG32	26S proteasome non-ATPase regulatory subunit 11	Psmd11	0.840931	-0.87147
P98086	Complement C1q subcomponent subunit A	C1qa	1.72985	-0.483542
Q8QZR3	Pyrethroid hydrolase Ces2a	Ces2a	1.11675	-0.628453
Q19LI2	Alpha-1B-glycoprotein	A1bg	1.33836	-0.719957
P26262	Plasma kallikrein	Klkb1	0.778166	-0.130665
P16015	Carbonic anhydrase 3	Ca3	1.62508	-0.575478
A2AAE1	Transmembrane protein KIAA1109	Kiaa1109	0.391885	-0.534024
P26928	Hepatocyte growth factor-like protein	Mst1	1.57768	-0.589796
Q8VCC2	Liver carboxylesterase 1	Ces1	1.01069	-0.176398
Q3UM45	Protein phosphatase 1 regulatory subunit 7	Ppp1r7	0	NaN
Q61599	Rho GDP-dissociation inhibitor 2	Arhgdib	0	NaN
O88307	Sortilin-related receptor	Sorl1	0	NaN
O70372	Telomerase reverse transcriptase	Tert	0	-1.58496
Q91WP6	Serine protease inhibitor A3N	Serpina3n	0.711947	-0.0702578
P47911	60S ribosomal protein L6	Rpl6	0.682407	-1.27883
Q9WUB3	Glycogen phosphorylase muscle form	Pygm	0.996257	-0.264699
P10107	Annexin A1	Anxa1	2.75124	-0.898665
Q9DBB9	Carboxypeptidase N subunit 2	Cpn2	1.70175	-0.161654
Q8BQM9	Mediator of RNA polymerase II transcription subunit 12-like protein	Med12l	1.98368	-0.912322
Q9DBD0	Inhibitor of carbonic anhydrase	Ica	1.14104	-0.12087
O70362	Phosphatidylinositol-glycan-specific phospholipase D	Gpld1	1.31841	-0.152811
G3X9C2	F-box only protein 50	Nccrp1	0	NaN
Q8VCG4	Complement component C8 gamma chain	C8g	1.53807	-0.265371
Q8BK48	Pyrethroid hydrolase Ces2e	Ces2e	2.75205	-0.602868
P28666	Murinoglobulin-2	Mug2	0.347663	-0.048207
P07310	Creatine kinase M-type	Ckm	1.39388	-0.337251
Q8CFG8	Complement C1s-B subcomponent	C1sb	1.4162	-0.337762
P01837	Immunoglobulin kappa constant	Igkc	0	NaN
Q91WU0	Carboxylesterase 1F	Ces1f	0.984904	-0.237573
P49182	Heparin cofactor 2	Serpind1	1.96553	-0.190204
Q9JJV2	Profilin-2	Pfn2	0	NaN
Q9WVQ0	Polyamine-modulated factor 1-binding protein 1	Pmfbp1	0	-1.38997
Q571B6	WASP homolog-associated protein with actin membranes and microtubules	Whamm	0	-1.38997
Q5I2A0	Serine protease inhibitor A3G	Serpina3g	1.18598	-0.142913
Q06318	Uteroglobin	Scgb1a1	1.42922	-1.60245
Q61805	Lipopolysaccharide-binding protein	Lbp	1.99674	-0.536832
P97298	Pigment epithelium-derived factor	Serpinf1	1.74203	-0.324946
Q8C255	Dipeptidase 2	Dpep2	2.86769	-1.21248
Q8K0E8	Fibrinogen beta chain	Fgb	0.979453	-0.0876328
Q02257	Junction plakoglobin	Jup	2.67331	-0.35763
Q9JLF6	Protein-glutamine gamma-glutamyltransferase K	Tgm1	1.05728	-0.865645
Q80X76	Serine protease inhibitor A3F	Serpina3f	2.114	-0.180715
P06684	Complement C5	C5	0.823232	-0.0825589
Q5H8C4	Vacuolar protein sorting-associated protein 13A	Vps13a	0	NaN
Q9CZT5	Vasorin	Vasn	1.12309	-1.32576
Q8CI75	DIS3-like exonuclease 2	Dis3l2	1.11234	-1.52832
P49722	Proteasome subunit alpha type-2	Psma2	2.16668	-1.19499
P29621	Serine protease inhibitor A3C	Serpina3c	1.44213	-0.141392
P11672	Neutrophil gelatinase-associated lipocalin	Lcn2	2.02184	-1.88129
Q8BIK4	Dedicator of cytokinesis protein 9	Dock9	1.17602	-1.60245
P15533	Tripartite motif-containing protein 30A	Trim30a	0	NaN
Q923D2	Flavin reductase (NADPH)	Blvrb	3.01182	-0.760319
E9PV24	Fibrinogen alpha chain	Fga	0.736325	-0.0950203
Q8BH61	Coagulation factor XIII A chain	F13a1	1.91393	-0.387973
Q91X72	Hemopexin	Hpx	0.35383	-0.0338961
Q9JJN5	Carboxypeptidase N catalytic chain	Cpn1	0.94337	-0.307891
Q52KI8	Serine/arginine repetitive matrix protein 1	Srrm1	2.49822	-2.19499
Q01279	Epidermal growth factor receptor	Egfr	1.9463	-0.284604
P06728	Apolipoprotein A-IV	Apoa4	0.406668	-0.0641855
P13020	Gelsolin	Gsn	0.785945	-0.156861
P07356	Annexin A2	Anxa2	1.3439	-1.3023
P11835	Integrin beta-2	Itgb2	1.51102	-1.08264
Q61508	Extracellular matrix protein 1	Ecm1	1.40989	-0.672201
P07309	Transthyretin	Ttr	2.01173	-0.407133
P70389	Insulin-like growth factor-binding protein complex acid labile subunit	Igfals	1.65946	-0.503479
Q61495	Desmoglein-1-alpha	Dsg1a	2.379	-0.810986
Q7TSF1	Desmoglein-1-beta	Dsg1b	2.379	-0.810986
B9EJA2	Cortactin-binding protein 2	Cttnbp2	1.90259	-2.53824
Q00897	Alpha-1-antitrypsin 1-4	Serpina1d	1.10521	-0.124198
P01898	H-2 class I histocompatibility antigen Q10 alpha chain	H2-Q10	0.728648	-0.25036
E9Q557	Desmoplakin	Dsp	1.33455	-0.556617
P41317	Mannose-binding protein C	Mbl2	3.29961	-1.37205
P99026	Proteasome subunit beta type-4	Psmb4	3.40793	-1.63946
Q00623	Apolipoprotein A-I	Apoa1	2.43159	-0.11015
P07758	Alpha-1-antitrypsin 1-1	Serpina1a	1.06173	-0.124758
Q00896	Alpha-1-antitrypsin 1-3	Serpina1c	1.25284	-0.138403
P07759	Serine protease inhibitor A3K	Serpina3k	1.11563	-0.108262
P22599	Alpha-1-antitrypsin 1-2	Serpina1b	2.24812	-0.166807
Q00898	Alpha-1-antitrypsin 1-5	Serpina1e	1.88685	-0.371258
