# Supplementary material for: Unveiling Diagnostic Biomarkers in Autism: A Comparative Proteome Analysis of CNTNAP2 Knockout Mice and Human ASD Patients
Source: Biomolecules. 2026 Feb 24;16(3):340. doi: 10.3390/biom16030340 (PMC13024648; doi:10.3390/biom16030340)
Supplement: Supplementary file 1 [file biomolecules-16-00340-s001.zip › Supplementary Table S2.xlsx]

## Sheet: Supplementary Table S2
Supplementary Table S2. Top Differentially Expressed Proteins in CNTNAP2 KO Mice Brain
Accession	Description	Gene name	-Log Student's T-test p-value ko_wt	Student's T-test Difference ko_wt
Q9CPW0	Contactin-associated protein-like 2	Cntnap2	8.93189	-1.7988
Q61330	Contactin-2	Cntn2	7.92213	-0.931057
O88910	MAGUK p55 subfamily member 3	Mpp3	7.6133	-0.273845
P01867	Immunoglobulin heavy constant gamma 2B	Ighg2b	4.27266	-0.62699
O54946	DnaJ homolog subfamily B member 6	Dnajb6	3.81876	-0.0845232
Q8R2Q8	Bone marrow stromal antigen 2	Bst2	3.3803	0.389751
Q9EQC5	N-terminal kinase-like protein	Scyl1	3.30894	-0.04014
P70208	Plexin-A3	Plxna3	3.28878	0.0773062
Q8K354	Carbonyl reductase [NADPH] 3	Cbr3	3.22179	-0.0666803
P68368	Tubulin alpha-4A chain	Tuba4a	3.18709	-0.127618
Q80TQ2	Ubiquitin carboxyl-terminal hydrolase CYLD	Cyld	3.17383	-0.111296
P01837	Immunoglobulin kappa constant	Igkc	3.16759	-0.875227
Q6EDY6	F-actin-uncapping protein LRRC16A	Carmil1	3.16457	0.0640015
Q9CPU9	Protein SLC31A2	Slc31a2	3.1264	0.316307
Q8BRK8	5'-AMP-activated protein kinase catalytic subunit alpha-2	Prkaa2	3.12623	-0.0667355
Q6GQW0	Ankyrin repeat and BTB/POZ domain-containing protein 3	Abtb3	3.11412	-0.125781
Q9JLB2	Protein PALS1	Pals1	3.09197	-0.102757
Q641K5	NUAK family SNF1-like kinase 1	Nuak1	3.08042	-0.147118
Q9QZB1	Regulator of G-protein signaling 20	Rgs20	3.06439	-0.128191
Q61666	Protein HIRA	Hira	3.06438	-0.420202
Q9JI91	Alpha-actinin-2	Actn2	3.01652	-0.119248
Q8K406	Leucine-rich repeat LGI family member 3	Lgi3	3.01615	-0.213249
Q8C729	Hyccin 2	Hycc2	3.00934	-0.0852137
P01633	Immunoglobulin kappa chain variable 6-17	Igkv6-17	2.98853	-0.420589
Q8C015	Serine/threonine-protein kinase PAK 5	Pak5	2.98282	-0.146882
P59281	Rho GTPase-activating protein 39	Arhgap39	2.96639	-0.116021
Q07797	Galectin-3-binding protein	Lgals3bp	2.92621	0.380801
Q3UHC7	Disabled homolog 2-interacting protein	Dab2ip	2.81258	-0.102963
P06328	Ig heavy chain V region 1-72	Ighv1-72	2.7968	-0.988138
Q61627	Glutamate receptor ionotropic, delta-1	Grid1	2.70936	-0.0516335
O54983	Ketimine reductase mu-crystallin	Crym	2.70933	0.0805836
Q60943	Interleukin-17 receptor A	Il17ra	2.7044	-0.225652
Q9Z2Y8	Pyridoxal phosphate homeostasis protein	Plpbp	2.69728	-0.0552349
P23927	Alpha-crystallin B chain	Cryab	2.67762	-0.233274
Q80WM4	Hyaluronan and proteoglycan link protein 4	Hapln4	2.63562	-0.0770082
Q03391	Glutamate receptor ionotropic, NMDA 2D	Grin2d	2.62591	-0.307068
Q8VCS0	N-acetylmuramoyl-L-alanine amidase	Pglyrp2	2.60645	-0.168594
A2AQ25	Sickle tail protein	Skt	2.60581	-0.128497
P11928	2'-5'-oligoadenylate synthase 1A	Oas1a	2.59475	0.333384
P35561	Inward rectifier potassium channel 2	Kcnj2	2.57149	-0.219915
O08967	Cytohesin-3	Cyth3	2.55989	-0.139727
Q61730	Interleukin-1 receptor accessory protein	Il1rap	2.55802	-0.0968338
Q6NS69	APC membrane recruitment protein 3	Amer3	2.54732	-0.121587
Q80YA9	Connector enhancer of kinase suppressor of ras 2	Cnksr2	2.53193	-0.105727
Q8BL65	Actin-binding LIM protein 2	Ablim2	2.5039	-0.103714
Q3UFK8	FERM domain-containing protein 8	Frmd8	2.43211	-0.12807
Q9D8B7	Junctional adhesion molecule C	Jam3	2.43035	-0.147643
Q6ZWY8	Thymosin beta-10	Tmsb10	2.43013	0.202444
Q7TSQ8	Pyruvate dehydrogenase phosphatase regulatory subunit, mitochondrial	Pdpr	2.42824	0.0580166
E9PZ19	Protein turtle homolog B	Igsf9b	2.35759	-0.116756
Q91XC9	Peroxisomal membrane protein PEX16	Pex16	2.35578	0.17796
P60202	Myelin proteolipid protein	Plp1	2.34912	-0.148559
Q5NBX1	Protein cordon-bleu	Cobl	2.34809	-0.134442
P42225	Signal transducer and activator of transcription 1	Stat1	2.34062	0.183764
P52189	Inward rectifier potassium channel 4	Kcnj4	2.33826	-0.219031
P84096	Rho-related GTP-binding protein RhoG	Rhog	2.32258	-0.0872684
Q8VHQ3	Protein phosphatase 1 regulatory inhibitor subunit 16B	Ppp1r16b	2.32153	-0.0740788
Q3UHD9	Arf-GAP with GTPase, ANK repeat and PH domain-containing protein 2	Agap2	2.32153	-0.0640623
Q5RJH6	Nonsense-mediated mRNA decay factor SMG7	Smg7	2.30434	-0.114405
Q8CC35	Synaptopodin	Synpo	2.29954	-0.117333
Q8BJM7	S-adenosyl-L-methionine-dependent tRNA 4-demethylwyosine synthase TYW1	Tyw1	2.28758	0.166129
E9Q555	E3 ubiquitin-protein ligase RNF213	Rnf213	2.28539	0.163596
Q4KUS2	Protein unc-13 homolog A	Unc13a	2.2799	-0.097353
Q9D1T0	Leucine-rich repeat and immunoglobulin-like domain-containing nogo receptor-interacting protein 1	Lingo1	2.27821	-0.051585
Q8K3I9	Glucocorticoid-induced transcript 1 protein	Glcci1	2.2697	-0.102844
O89114	DnaJ homolog subfamily B member 5	Dnajb5	2.25401	-0.0648464
Q8VE97	Serine/arginine-rich splicing factor 4	Srsf4	2.24653	0.0886209
Q8R3P0	Aspartoacylase	Aspa	2.2461	-0.128097
Q9Z0R6	Intersectin-2	Itsn2	2.23596	-0.0813215
Q91UZ5	Inositol monophosphatase 2	Impa2	2.22903	0.205484
Q8K4G5	Actin-binding LIM protein 1	Ablim1	2.21432	-0.101361
Q99LI2	Chloride channel CLIC-like protein 1	Clcc1	2.21337	0.098881
Q5SX79	Protein Shroom1	Shroom1	2.21252	-0.135056
Q3UGP9	Leucine-rich repeat-containing protein 58	Lrrc58	2.21081	-0.0924799
Q3UQA7	Selenoprotein H	Selenoh	2.20938	0.0992406
O88951	Protein lin-7 homolog B	Lin7b	2.20107	-0.136002
Q8BZT2	E3 ubiquitin-protein ligase SH3RF2	Sh3rf2	2.19159	-0.421912
Q571I4	Inactive tyrosine-protein kinase PRAG1	Prag1	2.1885	-0.174032
P20917	Myelin-associated glycoprotein	Mag	2.18181	-0.141262
Q921Y2	U3 small nucleolar ribonucleoprotein protein IMP3	Imp3	2.17908	-0.205317
Q69ZS0	E3 ubiquitin-protein ligase PDZRN3	Pdzrn3	2.17052	-0.168512
Q91WK2	Eukaryotic translation initiation factor 3 subunit H	Eif3h	2.1677	0.06882
P49312	Heterogeneous nuclear ribonucleoprotein A1	Hnrnpa1	2.16573	0.122778
P11798	Calcium/calmodulin-dependent protein kinase type II subunit alpha	Camk2a	2.16092	-0.226602
Q9JKN5	Oligodendrocyte transcription factor 1	Olig1	2.16074	-0.201062
Q6NXI6	Regulation of nuclear pre-mRNA domain-containing protein 2	Rprd2	2.15429	0.0605141
O88569	Heterogeneous nuclear ribonucleoproteins A2/B1	Hnrnpa2b1	2.14745	0.0752474
P13595	Neural cell adhesion molecule 1	Ncam1	2.14436	0.129664
O55201	Transcription elongation factor SPT5	Supt5h	2.14198	0.0378246
Q8K2V1	Serine/threonine-protein phosphatase 4 regulatory subunit 1	Ppp4r1	2.13929	0.0728235
Q6GQX2	Nck-associated protein 5-like	Nckap5l	2.13766	-0.207991
O35930	Platelet glycoprotein Ib alpha chain	Gp1ba	2.11486	-0.738805
Q99KK2	N-acylneuraminate cytidylyltransferase	Cmas	2.0996	0.100076
Q8CGC6	RNA-binding protein 28	Rbm28	2.09017	-0.156188
Q5SW19	Clustered mitochondria protein homolog	Cluh	2.08423	0.0747835
P09541	Myosin light chain 4	Myl4	2.08353	-0.185566
Q8CFI0	E3 ubiquitin-protein ligase NEDD4-like	Nedd4l	2.07828	-0.0643644
B2RY56	RNA-binding protein 25	Rbm25	2.07095	0.0771173
Q3U5C7	Prickle-like protein 1	Prickle1	2.06499	-0.172437
Q91W92	Cdc42 effector protein 1	Cdc42ep1	2.06107	-0.219977
Q61885	Myelin-oligodendrocyte glycoprotein	Mog	2.05954	-0.12476
Q9QXY6	EH domain-containing protein 3	Ehd3	2.05493	-0.0376801
A2AJA9	Apical junction component 1 homolog	Ajm1	2.04458	-0.166141
Q64345	Interferon-induced protein with tetratricopeptide repeats 3	Ifit3	2.02789	0.179364
Q3TKT4	Transcription activator BRG1	Smarca4	2.02507	0.0612972
Q6PGH0	Ubiquitin domain-containing protein 2	Ubtd2	2.01945	-0.103068
Q5DTV4	Probable ribonuclease ZC3H12C	Zc3h12c	2.01663	-0.122868
Q07076	Annexin A7	Anxa7	2.01334	-0.0613953
Q8CGF7	Transcription elongation regulator 1	Tcerg1	2.01287	0.0565672
P11031	Activated RNA polymerase II transcriptional coactivator p15	Sub1	2.00851	0.0880276
Q61626	Glutamate receptor ionotropic, kainate 5	Grik5	2.00712	-0.122813
Q9D7N9	Adipocyte plasma membrane-associated protein	Apmap	2.00144	0.0592506
Q8BT51	Cytochrome c oxidase assembly factor 4 homolog, mitochondrial	COA4	1.99863	0.240664
P70261	Paladin	Pald1	1.99531	0.053524
O88602	Voltage-dependent calcium channel gamma-2 subunit	Cacng2	1.99218	-0.160201
P51830	Adenylate cyclase type 9	Adcy9	1.98342	-0.0605011
Q8R480	Nuclear pore complex protein Nup85	Nup85	1.98065	0.0807995
Q6P4T2	U5 small nuclear ribonucleoprotein 200 kDa helicase	Snrnp200	1.97796	0.0518026
Q9JM93	ADP-ribosylation factor-like protein 6-interacting protein 4	Arl6ip4	1.97667	0.134146
P55144	Tyrosine-protein kinase receptor TYRO3	Tyro3	1.97656	-0.0744249
P97343	Serine/threonine-protein kinase Kist	Uhmk1	1.97508	-0.0830193
P58269	Zinc finger protein DPF3	Dpf3	1.96688	0.186249
Q9CWL8	Beta-catenin-like protein 1	Ctnnbl1	1.9651	0.0659245
Q80XG9	Leucine-rich repeat transmembrane neuronal protein 4	Lrrtm4	1.94792	-0.0941479
Q3TXS7	26S proteasome non-ATPase regulatory subunit 1	Psmd1	1.94732	0.0594603
Q61191	Host cell factor 1	Hcfc1	1.93568	0.0314091
P51880	Fatty acid-binding protein, brain	Fabp7	1.93523	0.182915
Q9JJ59	ABC-type oligopeptide transporter ABCB9	Abcb9	1.93276	-0.0707993
Q8BGR6	ADP-ribosylation factor-like protein 15	Arl15	1.93108	-0.126583
A2AHL1	Anoctamin-3	Ano3	1.93049	-0.133049
Q9D8W5	26S proteasome non-ATPase regulatory subunit 12	Psmd12	1.91818	0.0859154
Q9EQF6	Dihydropyrimidinase-related protein 5	Dpysl5	1.91727	0.076767
Q6P5U7	NACHT and WD repeat domain-containing protein 2	Nwd2	1.91546	-0.133883
Q921N6	Probable ATP-dependent RNA helicase DDX27	Ddx27	1.90854	-0.124933
Q8BLY1	SPARC-related modular calcium-binding protein 1	Smoc1	1.90516	0.168649
P14824	Annexin A6	Anxa6	1.89928	-0.198042
Q8VDP3	[F-actin]-monooxygenase MICAL1	Mical1	1.89661	0.0365644
Q69Z99	Zinc finger protein 512	Znf512	1.88583	0.114586
P09450	Transcription factor JunB	Junb	1.88567	0.120648
Q9JJA9	General receptor for phosphoinositides 1-associated scaffold protein	Tamalin	1.88259	-0.164529
Q6A070	TOG array regulator of axonemal microtubules protein 1	Togaram1	1.88027	-0.147064
Q9JLC8	Sacsin	Sacs	1.86862	-0.0443092
Q811D0	Disks large homolog 1	Dlg1	1.86837	-0.0809896
Q8BNN1	Spermatogenesis-associated protein 2-like protein	Spata2l	1.86193	-0.0960276
P62482	Voltage-gated potassium channel subunit beta-2	Kcnab2	1.86106	-0.0645447
Q9D404	3-oxoacyl-[acyl-carrier-protein] synthase, mitochondrial	Oxsm	1.85995	0.0619524
P47964	60S ribosomal protein L36	Rpl36	1.85933	-0.0607098
O88508	DNA (cytosine-5)-methyltransferase 3A	Dnmt3a	1.85763	0.143327
Q9CQE9	FLYWCH family member 2	Flywch2	1.85643	0.131584
Q8R2Z5	von Willebrand factor A domain-containing protein 1	Vwa1	1.85524	-0.260888
A0A0G2JDV3	Guanylate-binding protein 6	Gbp6	1.85484	0.158928
Q9CS72	Filamin-A-interacting protein 1	Filip1	1.85288	-0.577178
Q80WQ4	Probable tRNA methyltransferase 9B	Trmt9b	1.85093	0.146212
Q5SSK3	Transcription elongation factor, mitochondrial	Tefm	1.84477	0.285953
Q8C6B9	Active regulator of SIRT1	Rps19bp1	1.84235	-0.127278
Q7TT28	RNA exonuclease 1 homolog	Rexo1	1.84126	0.0881826
Q9Z2X8	Kelch-like ECH-associated protein 1	Keap1	1.84025	-0.0520775
P47708	Rabphilin-3A	Rph3a	1.83853	-0.0430389
Q8CAS9	Protein mono-ADP-ribosyltransferase PARP9	Parp9	1.83707	0.240553
Q6VNS1	NT-3 growth factor receptor	Ntrk3	1.83609	-0.0894394
Q01097	Glutamate receptor ionotropic, NMDA 2B	Grin2b	1.83577	-0.280076
Q61074	Protein phosphatase 1G	Ppm1g	1.83445	0.0393791
Q8BM13	Noelin-2	Olfm2	1.83215	-0.105545
Q8BMK4	Cytoskeleton-associated protein 4	Ckap4	1.83104	0.0582022
Q8VBX6	Multiple PDZ domain protein	Mpdz	1.82974	-0.0779171
Q8JZS0	Protein lin-7 homolog A	Lin7a	1.82074	-0.0421759
Q8BMD6	Transmembrane protein 260	Tmem260	1.82044	0.0933794
Q99PU5	Long-chain-fatty-acid--CoA ligase ACSBG1	Acsbg1	1.81382	0.0967901
P49813	Tropomodulin-1	Tmod1	1.80632	-0.0853565
Q99104	Unconventional myosin-Va	Myo5a	1.80612	-0.167036
Q8K0D2	Hyaluronan-binding protein 2	Habp2	1.80208	-0.0921751
Q14BB9	MAP6 domain-containing protein 1	Map6d1	1.80197	-0.100979
Q6PDH0	Pleckstrin homology-like domain family B member 1	Phldb1	1.79465	-0.0937189
P25322	G1/S-specific cyclin-D1	Ccnd1	1.79384	-0.065727
Q923D5	WW domain-binding protein 11	Wbp11	1.79019	0.0481682
Q61526	Receptor tyrosine-protein kinase erbB-3	Erbb3	1.78703	-0.280343
Q80X71	Transmembrane protein 106B	Tmem106b	1.78082	0.0668074
Q64299	CCN family member 3	Ccn3	1.78056	0.126105
Q61879	Myosin-10	Myh10	1.77316	-0.379158
Q9WUR9	Adenylate kinase 4, mitochondrial	Ak4	1.77131	-0.0598793
Q8R5K4	Nucleolar protein 6	Nol6	1.77065	-0.0635014
Q64282	Interferon-induced protein with tetratricopeptide repeats 1	Ifit1	1.76983	0.447817
O88502	High affinity cAMP-specific and IBMX-insensitive 3',5'-cyclic phosphodiesterase 8A	Pde8a	1.76832	-0.105887
Q5SYD0	Unconventional myosin-Id	Myo1d	1.76766	-0.183767
Q8BGU5	Cyclin-Y	Ccny	1.76355	-0.0602966
Q3UHF7	Transcription factor HIVEP2	Hivep2	1.76151	-0.132508
Q9ER38	Torsin-3A	Tor3a	1.75716	0.139336
Q8VE09	Tetratricopeptide repeat protein 39C	Ttc39c	1.75653	0.177301
Q923T9	Calcium/calmodulin-dependent protein kinase type II subunit gamma	Camk2g	1.75433	-0.217557
Q99PV0	Pre-mRNA-processing-splicing factor 8	Prpf8	1.75347	0.0554689
Q8CIQ7	Dedicator of cytokinesis protein 3	Dock3	1.75286	-0.0465963
Q3TC33	Coiled-coil domain-containing protein 127	Ccdc127	1.75253	-0.0944153
Q9QXA7	Tripartite motif-containing protein 44	Trim44	1.75118	0.196137
Q8BIZ1	Ankyrin repeat and sterile alpha motif domain-containing protein 1B	Anks1b	1.75052	-0.237446
Q9JLJ0	Lipopolysaccharide-induced tumor necrosis factor-alpha factor homolog	Litaf	1.74772	-0.121025
Q3UHD3	Microtubule-associated tumor suppressor candidate 2 homolog	Mtus2	1.74487	-0.0663042
P26339	Chromogranin-A	Chga	1.74267	0.461099
Q8K4E0	Centrosome-associated protein ALMS1	Alms1	1.73706	-0.145987
Q91VM3	WD repeat domain phosphoinositide-interacting protein 4	Wdr45	1.73703	-0.0707178
Q09324	Beta-1,3-galactosyl-O-glycosyl-glycoprotein beta-1,6-N-acetylglucosaminyltransferase	Gcnt1	1.73528	-0.39998
Q6PFD5	Disks large-associated protein 3	Dlgap3	1.72307	-0.261164
O70133	ATP-dependent RNA helicase A	Dhx9	1.71878	0.0574867
Q03963	Interferon-induced, double-stranded RNA-activated protein kinase	Eif2ak2	1.71859	0.193769
Q9R0Z9	Rho GTPase-activating protein 7	Dlc1	1.71443	-0.0986923
Q8C850	Scavenger receptor class A member 3	Scara3	1.71378	0.209641
Q9D2E2	Target of EGR1 protein 1	Toe1	1.71073	0.259931
O35326	Serine/arginine-rich splicing factor 5	Srsf5	1.70846	0.130704
Q9D7Z3	Nucleolar protein 7	Nol7	1.70774	-0.162857
P51612	DNA repair protein complementing XP-C cells homolog	Xpc	1.70613	0.185902
Q80VD1	Protein FAM98B	Fam98b	1.70228	0.036735
Q6ZWY3	40S ribosomal protein S27-like	Rps27l	1.70098	0.114222
P28352	DNA-(apurinic or apyrimidinic site) endonuclease	Apex1	1.70016	0.0972406
P08752	Guanine nucleotide-binding protein G(i) subunit alpha-2	Gnai2	1.70013	0.0751888
P0DW87	Zinc finger TRAF-type-containing protein 1	Zftraf1	1.69894	0.135948
Q9ERE3	Serine/threonine-protein kinase Sgk3	Sgk3	1.69736	-0.137158
Q9CZX5	PIN2/TERF1-interacting telomerase inhibitor 1	Pinx1	1.69646	-0.253504
Q499E5	Storkhead-box protein 2	Stox2	1.69628	-0.0245863
P50518	V-type proton ATPase subunit E 1	Atp6v1e1	1.69612	-0.0562336
P55194	SH3 domain-binding protein 1	Sh3bp1	1.695	-0.115407
Q4ACU6	SH3 and multiple ankyrin repeat domains protein 3	Shank3	1.69436	-0.250083
A7E1Z1	Transmembrane protein 215	Tmem215	1.69009	-0.257192
Q7TSH4	Centriolar coiled-coil protein of 110 kDa	Ccp110	1.6871	-0.100811
Q64519	Syndecan-3	Sdc3	1.68653	0.186207
Q68FD9	UPF0606 protein KIAA1549	Kiaa1549	1.68249	-0.0616148
Q91YR7	Pre-mRNA-processing factor 6	Prpf6	1.68016	0.0608366
Q8C7V3	U3 small nucleolar RNA-associated protein 15 homolog	Utp15	1.67901	-0.165249
Q8C0I4	Enhancer of polycomb homolog 2	Epc2	1.67805	0.224797
Q9QZC2	Plexin-C1	Plxnc1	1.67549	0.0992567
Q8BVD5	MAGUK p55 subfamily member 7	Mpp7	1.67423	-0.094919
Q3U214	Microtubule-associated serine/threonine-protein kinase 3	Mast3	1.67231	-0.13705
Q8R5F7	Interferon-induced helicase C domain-containing protein 1	Ifih1	1.66896	0.480639
Q9D0K2	Succinyl-CoA:3-ketoacid coenzyme A transferase 1, mitochondrial	Oxct1	1.66879	0.057951
Q3TEA8	Heterochromatin protein 1-binding protein 3	Hp1bp3	1.66867	0.0995144
Q8K1S1	Leucine-rich repeat LGI family member 4	Lgi4	1.6674	-0.138357
Q9Z1K5	E3 ubiquitin-protein ligase ARIH1	Arih1	1.66525	0.0577559
Q5DTY9	BTB/POZ domain-containing protein KCTD16	Kctd16	1.66045	-0.106277
Q91YL2	E3 ubiquitin-protein ligase RNF126	Rnf126	1.66029	-0.12918
Q65CL1	Catenin alpha-3	Ctnna3	1.65962	-0.181622
Q9WVL2	Signal transducer and activator of transcription 2	Stat2	1.65455	0.120462
O35464	Semaphorin-6A	Sema6a	1.64866	0.0709658
Q9D3L0	Membrane protein FAM174A	Fam174a	1.64793	0.144649
Q8K1N1	Calcium-independent phospholipase A2-gamma	Pnpla8	1.64773	0.0451967
Q9D2P8	Myelin-associated oligodendrocyte basic protein	Mobp	1.64568	-0.547464
Q9CQV8	14-3-3 protein beta/alpha	Ywhab	1.64568	0.11025
A0A140LIF8	Immunity-related GTPase family M protein 2	Irgm2	1.643	0.340359
A2BH40	AT-rich interactive domain-containing protein 1A	Arid1a	1.64108	0.0442478
Q80SY4	E3 ubiquitin-protein ligase MIB1	Mib1	1.64103	-0.0361717
P46660	Alpha-internexin	Ina	1.63959	-0.129311
P40201	Chromodomain-helicase-DNA-binding protein 1	Chd1	1.63829	-0.0675419
P14901	Heme oxygenase 1	Hmox1	1.63777	-0.145773
P56400	Platelet glycoprotein Ib beta chain	Gp1bb	1.63682	-0.902242
P70453	High affinity cAMP-specific 3',5'-cyclic phosphodiesterase 7A	Pde7a	1.63625	0.10239
Q9QYB5	Gamma-adducin	Add3	1.63382	0.0336477
Q91W29	Cytochrome c oxidase subunit 4 isoform 2, mitochondrial	Cox4i2	1.63313	-0.0961525
Q0VGB7	Serine/threonine-protein phosphatase 4 regulatory subunit 2	Ppp4r2	1.63256	0.104006
D3YZU1	SH3 and multiple ankyrin repeat domains protein 1	Shank1	1.63184	-0.189833
B2RXS4	Plexin-B2	Plxnb2	1.63181	0.0511299
Q2MHE5	Docking protein 6	Dok6	1.62691	-0.135972
O35098	Dihydropyrimidinase-related protein 4	Dpysl4	1.62647	0.0560984
Q8BPU7	Engulfment and cell motility protein 1	Elmo1	1.62616	-0.0497196
Q8BU11	TOX high mobility group box family member 4	Tox4	1.62491	0.136423
Q5F259	Ankyrin repeat domain-containing protein 13B	Ankrd13b	1.62307	-0.128075
Q8VHY0	Chondroitin sulfate proteoglycan 4	Cspg4	1.61993	0.0463675
Q8QZT2	Centriole, cilia and spindle-associated protein	Ccsap	1.61941	-0.0979326
Q8CG14	Complement C1s-1 subcomponent	C1s1	1.61557	-0.246054
Q3U1Y4	DENN domain-containing protein 4B	Dennd4b	1.61354	-0.0288298
P31648	Sodium- and chloride-dependent GABA transporter 1	Slc6a1	1.6134	0.0907484
Q8BTR5	Dual specificity phosphatase 28	Dusp28	1.60954	-0.05798
Q6P4T0	Autophagy-related protein 2 homolog A	Atg2a	1.60509	-0.0781681
Q6IRU2	Tropomyosin alpha-4 chain	Tpm4	1.60388	-0.0959621
Q8CA72	Gigaxonin	Gan	1.60345	0.0800817
Q2TA57	Aspartate beta-hydroxylase domain-containing protein 1	Asphd1	1.60215	-0.0908142
P58501	PAX3- and PAX7-binding protein 1	Paxbp1	1.60156	0.0499891
Q923B1	Lariat debranching enzyme	Dbr1	1.59939	0.0527918
P35438	Glutamate receptor ionotropic, NMDA 1	Grin1	1.598	-0.223969
P70213	Friend virus susceptibility protein 1	Fv1	1.59517	-0.0818602
P70345	Bcl-2-like protein 2	Bcl2l2	1.5949	-0.0619188
O35900	U6 snRNA-associated Sm-like protein LSm2	Lsm2	1.58986	0.110124
Q60766	Immunity-related GTPase family M protein 1	Irgm1	1.58951	0.0862907
F6SEU4	Ras/Rap GTPase-activating protein SynGAP	Syngap1	1.58906	-0.239062
Q8BZW2	Ankyrin repeat domain-containing protein SOWAHB	Sowahb	1.58385	-0.104844
Q8K2Q9	Shootin-1	Shtn1	1.58231	0.0734982
Q91X43	SH3 domain-containing protein 19	Sh3d19	1.58174	-0.116579
Q8BFZ3	Beta-actin-like protein 2	Actbl2	1.58131	-0.0456734
P14106	Complement C1q subcomponent subunit B	C1qb	1.5813	-0.093749
Q08331	Calretinin	Calb2	1.58108	0.151253
Q80WQ2	Protein VAC14 homolog	Vac14	1.5802	0.052537
Q9D6F9	Tubulin beta-4A chain	Tubb4a	1.57857	-0.088802
Q18PI6	SLAM family member 5	Cd84	1.57796	-0.246368
D3YXK1	Sterile alpha motif domain-containing protein 1	Samd1	1.57296	0.0853374
Q9D304	E3 ubiquitin-protein ligase RNF128	Rnf128	1.57086	-0.111806
Q78JW9	Ubiquitin domain-containing protein UBFD1	Ubfd1	1.56991	0.0457914
Q9D1M0	Protein SEC13 homolog	Sec13	1.56917	0.0673988
Q91W61	F-box/LRR-repeat protein 15	Fbxl15	1.56675	-0.064072
Q7TSG1	Centrosomal protein of 120 kDa	Cep120	1.56578	-0.104319
P05532	Mast/stem cell growth factor receptor Kit	Kit	1.56472	0.057572
Q8C7E9	Cleavage stimulation factor subunit 2 tau variant	Cstf2t	1.56467	-0.075387
P70662	LIM domain-binding protein 1	Ldb1	1.56386	-0.0931614
Q6PFD9	Nuclear pore complex protein Nup98-Nup96	Nup98	1.56141	0.0402662
Q8BYW1	Rho GTPase-activating protein 25	Arhgap25	1.55835	-0.146212
P58158	Galactosylgalactosylxylosylprotein 3-beta-glucuronosyltransferase 3	B3gat3	1.55823	0.0573965
Q9DA80	Radial spoke head protein 3 homolog B	Rsph3b	1.55796	-0.21066
P14094	Sodium/potassium-transporting ATPase subunit beta-1	Atp1b1	1.55435	0.0568836
Q9CW79	Golgin subfamily A member 1	Golga1	1.5529	-0.0790333
Q9DCM2	Glutathione S-transferase kappa 1	Gstk1	1.55289	0.0718306
P56564	Excitatory amino acid transporter 1	Slc1a3	1.54968	0.114971
Q8VDD5	Myosin-9	Myh9	1.54941	-0.346738
Q62407	Striated muscle-specific serine/threonine-protein kinase	Speg	1.54775	-0.0691103
Q3UH99	Protein shisa-6	Shisa6	1.54296	-0.150915
A2A690	Protein TANC2	Tanc2	1.54094	-0.0860538
Q9QZ85	Interferon-inducible GTPase 1	Iigp1	1.53818	0.503723
Q8C3Q5	Protein shisa-7	Shisa7	1.5366	-0.150209
Q91ZT5	FYVE, RhoGEF and PH domain-containing protein 4	Fgd4	1.53514	0.0487617
Q7TPR4	Alpha-actinin-1	Actn1	1.52627	-0.0857632
Q9Z2Y3	Homer protein homolog 1	Homer1	1.52623	-0.209442
Q8VCN9	Tubulin-specific chaperone C	Tbcc	1.52458	0.0501444
P23506	Protein-L-isoaspartate(D-aspartate) O-methyltransferase	Pcmt1	1.52409	-0.0471737
Q8R4H2	Rho guanine nucleotide exchange factor 12	Arhgef12	1.52314	0.0393259
Q9Z1Z0	General vesicular transport factor p115	Uso1	1.52299	0.0300068
Q3B7Z2	Oxysterol-binding protein 1	Osbp	1.5216	0.0492418
P50153	Guanine nucleotide-binding protein G(I)/G(S)/G(O) subunit gamma-4	Gng4	1.52044	0.264993
Q9DB72	BTB/POZ domain-containing protein 17	Btbd17	1.51932	-0.0769142
O88696	ATP-dependent Clp protease proteolytic subunit, mitochondrial	Clpp	1.51904	0.0493034
P63328	Protein phosphatase 3 catalytic subunit alpha	Ppp3ca	1.51874	-0.0572668
O88428	Bifunctional 3'-phosphoadenosine 5'-phosphosulfate synthase 2	Papss2	1.51859	0.105372
O54949	Serine/threonine-protein kinase NLK	Nlk	1.51831	-0.161708
Q9CX84	Regulator of G-protein signaling 19	Rgs19	1.5182	-0.0828701
P97351	40S ribosomal protein S3a	Rps3a	1.51614	0.0385017
Q8K4Z5	Splicing factor 3A subunit 1	Sf3a1	1.51604	0.0612494
Q91YK0	Leucine-rich repeat-containing protein 49	Lrrc49	1.51566	-0.0795586
Q80W14	Pre-mRNA-processing factor 40 homolog B	Prpf40b	1.51527	0.0794359
P21803	Fibroblast growth factor receptor 2	Fgfr2	1.51327	-0.125439
Q8BVI4	Dihydropteridine reductase	Qdpr	1.51298	-0.0649345
P52187	ATP-sensitive inward rectifier potassium channel 12	Kcnj12	1.51253	-0.252868
Q8R3G1	Nuclear inhibitor of protein phosphatase 1	Ppp1r8	1.51145	0.0580582
Q9QXS1	Plectin	Plec	1.51	-0.121457
Q6RHR9	Membrane-associated guanylate kinase, WW and PDZ domain-containing protein 1	Magi1	1.50933	-0.0255116
Q6NS60	F-box only protein 41	Fbxo41	1.50906	-0.0897026
Q99JY4	TraB domain-containing protein	Trabd	1.5084	-0.105075
Q99PJ0	Neurotrimin	Ntm	1.50719	-0.109863
Q80TE7	Leucine-rich repeat-containing protein 7	Lrrc7	1.50385	-0.212725
P55200	Histone-lysine N-methyltransferase 2A	Kmt2a	1.50369	0.139586
O09111	NADH dehydrogenase [ubiquinone] 1 beta subcomplex subunit 11, mitochondrial	Ndufb11	1.50289	0.0660852
A0A1W2P872	RNA-binding protein Nova-2	Nova2	1.49974	0.0516039
Q9EQZ6	Rap guanine nucleotide exchange factor 4	Rapgef4	1.49609	-0.104415
A2AHG0	Leucine zipper putative tumor suppressor 3	Lzts3	1.4951	-0.167064
Q8R0L9	Transcriptional adapter 3	Tada3	1.49393	0.15891
Q9JM52	Misshapen-like kinase 1	Mink1	1.49357	-0.0580374
Q9WTS6	Teneurin-3	Tenm3	1.49237	0.0698732
Q69Z38	Inactive tyrosine-protein kinase PEAK1	Peak1	1.49037	-0.120111
P28658	Ataxin-10	Atxn10	1.48542	0.064805
P16675	Lysosomal protective protein	Ctsa	1.4827	0.109553
Q9DC28	Casein kinase I isoform delta	Csnk1d	1.4817	-0.088155
Q8R555	Cartilage acidic protein 1	Crtac1	1.477	0.135685
Q61290	Voltage-dependent R-type calcium channel subunit alpha-1E	Cacna1e	1.4751	-0.0386488
P98192	Dihydroxyacetone phosphate acyltransferase	Gnpat	1.47428	0.100355
Q9DAK2	Parkin coregulated gene protein homolog	Pacrg	1.47402	-0.518725
Q8K2K6	Arf-GAP domain and FG repeat-containing protein 1	Agfg1	1.47253	-0.0391205
P0C027	Diphosphoinositol polyphosphate phosphohydrolase 3-alpha	Nudt10	1.47121	0.0659643
Q9CZT8	Ras-related protein Rab-3B	Rab3b	1.47051	0.143538
Q6PA06	Atlastin-2	Atl2	1.47038	0.0410488
P28652	Calcium/calmodulin-dependent protein kinase type II subunit beta	Camk2b	1.46547	-0.160115
Q8BJ37	Tyrosyl-DNA phosphodiesterase 1	Tdp1	1.46203	0.0731726
O54990	Prominin-1	Prom1	1.46016	-0.116227
P35441	Thrombospondin-1	Thbs1	1.45866	-0.668599
Q9DB41	Mitochondrial glutamate carrier 2	Slc25a18	1.4584	0.0618584
Q920P5	Adenylate kinase isoenzyme 5	Ak5	1.4565	-0.06954
Q80U40	RIMS-binding protein 2	Rimbp2	1.45511	-0.118028
Q8BLQ9	Cell adhesion molecule 2	Cadm2	1.45456	-0.0361797
Q8R1B4	Eukaryotic translation initiation factor 3 subunit C	Eif3c	1.45393	0.0293276
Q6PCN7	Helicase-like transcription factor	Hltf	1.45226	-0.0771347
Q9WV31	Activity-regulated cytoskeleton-associated protein	Arc	1.45159	-0.263791
P47758	Signal recognition particle receptor subunit beta	Srprb	1.45084	0.0561066
Q3UTQ8	Cyclin-dependent kinase-like 5	Cdkl5	1.44972	-0.0690714
P62307	Small nuclear ribonucleoprotein F	Snrpf	1.44706	0.152023
O88998	Noelin	Olfm1	1.44586	-0.059617
Q9D415	Disks large-associated protein 1	Dlgap1	1.44529	-0.242596
Q8VBW6	NEDD8-activating enzyme E1 regulatory subunit	Nae1	1.44467	0.0401161
O70628	High affinity cGMP-specific 3',5'-cyclic phosphodiesterase 9A	Pde9a	1.44377	0.15088
Q8BGH2	Sorting and assembly machinery component 50 homolog	Samm50	1.44256	-0.0450441
Q811L6	Microtubule-associated serine/threonine-protein kinase 4	Mast4	1.4421	-0.12907
P56671	Myc-associated zinc finger protein	Maz	1.4409	0.187739
Q6Q899	Antiviral innate immune response receptor RIG-I	Rigi	1.43891	0.151281
Q9CW46	Ribonucleoprotein PTB-binding 1	Raver1	1.43811	0.106964
Q8K0S0	Phytanoyl-CoA hydroxylase-interacting protein	Phyhip	1.43779	-0.0518633
Q99NH2	Partitioning defective 3 homolog	Pard3	1.43728	-0.0996004
P55066	Neurocan core protein	Ncan	1.43293	-0.0409634
Q9JMD0	BUB3-interacting and GLEBS motif-containing protein ZNF207	Znf207	1.43179	0.111023
Q810U3	Neurofascin	Nfasc	1.4316	-0.0489496
P40142	Transketolase	Tkt	1.43077	0.0468422
Q6PH08	ERC protein 2	Erc2	1.42864	-0.114562
Q9Z2W8	Glutamate receptor 4	Gria4	1.42842	-0.103909
Q9D8Z2	TP53-regulated inhibitor of apoptosis 1	Triap1	1.42651	0.219402
Q8R001	Microtubule-associated protein RP/EB family member 2	Mapre2	1.4259	0.0615421
Q6ZWV3	60S ribosomal protein L10	Rpl10	1.42564	0.0549587
P28667	MARCKS-related protein	Marcksl1	1.42563	0.18569
Q9QZC7	Pleckstrin homology domain-containing family B member 2	Plekhb2	1.42508	-0.0589922
Q99MS8	Tubulin polyglutamylase complex subunit 1	Tpgs1	1.4246	-0.0508326
Q8CIH5	1-phosphatidylinositol 4,5-bisphosphate phosphodiesterase gamma-2	Plcg2	1.42423	-0.0521772
Q8K1A0	rRNA N6-adenosine-methyltransferase METTL5	Mettl5	1.42275	0.0832485
Q5Y5T5	Palmitoyltransferase ZDHHC8	Zdhhc8	1.42167	-0.0935884
O89020	Afamin	Afm	1.41826	-0.198034
P08122	Collagen alpha-2(IV) chain	Col4a2	1.41708	-0.39107
P20065	Thymosin beta-4	Tmsb4x	1.41676	0.360525
Q9QUM0	Integrin alpha-IIb	Itga2b	1.41531	-0.721595
Q80WC1	Ubinuclein-2	Ubn2	1.41421	-0.248952
Q8BPG6	Inactive C-alpha-formylglycine-generating enzyme 2	Sumf2	1.4127	0.0467422
Q8K353	Cysteine-rich and transmembrane domain-containing protein 1	Cystm1	1.412	0.165902
Q8VEK3	Heterogeneous nuclear ribonucleoprotein U	Hnrnpu	1.41195	0.0825144
Q9Z2Q2	Lysine-rich nucleolar protein 1	Knop1	1.4114	-0.26771
O08746	Matrilin-2	Matn2	1.41084	0.152198
Q8VDQ8	NAD-dependent protein deacetylase sirtuin-2	Sirt2	1.41008	-0.0961502
Q9D8Y0	EF-hand domain-containing protein D2	Efhd2	1.40984	-0.0859125
Q8C0C7	Phenylalanine--tRNA ligase alpha subunit	Farsa	1.40971	0.0453964
P05622	Platelet-derived growth factor receptor beta	Pdgfrb	1.40185	0.0823612
P26443	Glutamate dehydrogenase 1, mitochondrial	Glud1	1.40175	0.0616959
P21237	Brain-derived neurotrophic factor	Bdnf	1.40039	-0.0899364
P62317	Small nuclear ribonucleoprotein Sm D2	Snrpd2	1.4002	0.0462395
Q8BJ42	Disks large-associated protein 2	Dlgap2	1.3934	-0.200294
Q80XJ3	Tetratricopeptide repeat protein 28	Ttc28	1.38813	0.12217
Q91Z40	Guanylate-binding protein 7	Gbp7	1.38638	0.2001
Q7TPM9	Myotubularin-related protein 10	Mtmr10	1.38289	-0.0695047
Q0GNC1	Inverted formin-2	Inf2	1.38116	-0.0387028
Q3TX51	Leucine-rich repeat-containing protein 28	Lrrc28	1.38114	-0.279043
Q921N7	Transmembrane protein 70, mitochondrial	Tmem70	1.38049	0.227345
Q9CPY0	rRNA methyltransferase 2, mitochondrial	Mrm2	1.38049	0.102774
Q811P8	Rho GTPase-activating protein 32	Arhgap32	1.38012	-0.0744982
Q9QWR8	Alpha-N-acetylgalactosaminidase	Naga	1.37887	0.136602
Q6A068	Cell division cycle 5-like protein	Cdc5l	1.37684	0.0432758
Q8C170	Unconventional myosin-IXa	Myo9a	1.37488	-0.0563543
Q0PHV7	Dapper homolog 3	Dact3	1.37378	-0.14309
Q9Z0H3	SWI/SNF-related matrix-associated actin-dependent regulator of chromatin subfamily B member 1	Smarcb1	1.37029	0.0645117
Q6ZQA6	Immunoglobulin superfamily member 3	Igsf3	1.36818	0.127843
Q8JZM4	Delta and Notch-like epidermal growth factor-related receptor	Dner	1.368	0.130481
Q8K2B3	Succinate dehydrogenase [ubiquinone] flavoprotein subunit, mitochondrial	Sdha	1.36551	0.0615198
Q9WV03	Protein FAM50A	Fam50a	1.36436	0.114371
Q9DCC4	Pyrroline-5-carboxylate reductase 3	Pycr3	1.35758	-0.0492994
Q9CZ52	Anthrax toxin receptor 1	Antxr1	1.3564	-0.252402
Q3TYP4	Transmembrane protein 88B	Tmem88b	1.35229	-0.175646
P31650	Sodium- and chloride-dependent GABA transporter 3	Slc6a11	1.35162	0.117721
P45952	Medium-chain specific acyl-CoA dehydrogenase, mitochondrial	Acadm	1.35152	0.0788649
Q7TPD0	Integrator complex subunit 3	Ints3	1.35055	0.0589907
Q99JW5	Epithelial cell adhesion molecule	Epcam	1.35006	0.502797
Q8C119	Protein NDNF	Ndnf	1.34793	0.108797
Q5DTX6	Junctional cadherin 5-associated protein	Jcad	1.34768	-0.183339
Q80Z38	SH3 and multiple ankyrin repeat domains protein 2	Shank2	1.34747	-0.271737
Q5U4D9	THO complex subunit 6 homolog	Thoc6	1.34692	0.0876118
Q8BR65	Sin3 histone deacetylase corepressor complex component SDS3	Suds3	1.34646	0.0921776
Q8R081	Heterogeneous nuclear ribonucleoprotein L	Hnrnpl	1.34395	0.0748594
Q62318	Transcription intermediary factor 1-beta	Trim28	1.34368	0.0562809
P13609	Serglycin	Srgn	1.34368	-0.504275
O08644	Ephrin type-B receptor 6	Ephb6	1.34354	-0.0814531
Q6KAS7	Zinc finger protein 521	Znf521	1.34267	-0.295505
Q62108	Disks large homolog 4	Dlg4	1.34215	-0.2665
Q78YY6	DnaJ homolog subfamily C member 15	Dnajc15	1.34098	-0.0717201
Q8CGM1	Adhesion G protein-coupled receptor B2	Adgrb2	1.33947	-0.120674
Q8BMI3	ADP-ribosylation factor-binding protein GGA3	Gga3	1.33944	-0.052219
Q9Z1F9	SUMO-activating enzyme subunit 2	Uba2	1.33879	0.0767027
Q8BWT1	3-ketoacyl-CoA thiolase, mitochondrial	Acaa2	1.33838	0.0695704
Q9JJC6	RILP-like protein 1	Rilpl1	1.33818	-0.054653
O55106	Striatin	Strn	1.33813	-0.0472328
Q8BSY0	Aspartyl/asparaginyl beta-hydroxylase	Asph	1.33793	0.0831745
Q80TV8	CLIP-associating protein 1	Clasp1	1.33755	-0.0345852
Q91WC3	Long-chain-fatty-acid--CoA ligase 6	Acsl6	1.33698	0.0622736
Q8BGN3	Glycerophosphocholine cholinephosphodiesterase ENPP6	Enpp6	1.33681	-0.126656
P42567	Epidermal growth factor receptor substrate 15	Eps15	1.33644	-0.0387793
Q80WE4	Kinesin-like protein KIF20B	Kif20b	1.33642	-0.0735907
O35601	FYN-binding protein 1	Fyb1	1.33564	-0.159225
P47856	Glutamine--fructose-6-phosphate aminotransferase [isomerizing] 1	Gfpt1	1.33467	0.0636024
Q8CIM8	Integrator complex subunit 4	Ints4	1.33404	0.0761606
Q8C9B9	Death-inducer obliterator 1	Dido1	1.33355	0.0295
Q61024	Asparagine synthetase [glutamine-hydrolyzing]	Asns	1.33289	0.0529602
Q9DBB8	Trans-1,2-dihydrobenzene-1,2-diol dehydrogenase	Dhdh	1.33097	0.0438917
Q9CXS4	Centromere protein V	Cenpv	1.3306	0.0953852
O08576	RUN domain-containing protein 3A	Rundc3a	1.32892	-0.0356091
Q8CB27	Ubiquitin thioesterase OTU1	Yod1	1.32793	-0.123891
Q9R0M8	UDP-galactose translocator	Slc35a2	1.32783	0.0917763
P14733	Lamin-B1	Lmnb1	1.32547	0.0787678
Q6NS52	Diacylglycerol kinase beta	Dgkb	1.32461	-0.0305384
Q8VCH8	UBX domain-containing protein 4	Ubxn4	1.3237	0.085371
Q99N96	39S ribosomal protein L1, mitochondrial	Mrpl1	1.32279	0.0557178
Q9R0P4	Small acidic protein	Smap	1.32246	0.123934
P22599	Alpha-1-antitrypsin 1-2	Serpina1b	1.32181	-0.204362
Q9WVK4	EH domain-containing protein 1	Ehd1	1.32108	-0.0310144
P18608	Non-histone chromosomal protein HMG-14	Hmgn1	1.32042	0.435015
Q4FZC9	Nesprin-3	Syne3	1.31576	-0.139534
Q8BJ63	AP-5 complex subunit mu-1	Ap5m1	1.31564	-0.113846
P16330	2',3'-cyclic-nucleotide 3'-phosphodiesterase	Cnp	1.31147	-0.0902084
Q8K2Y9	Cerebral cavernous malformations protein 2 homolog	Ccm2	1.30695	-0.0558271
Q99JP0	Mitogen-activated protein kinase kinase kinase kinase 3	Map4k3	1.30682	-0.0518948
Q68EF6	Brain-enriched guanylate kinase-associated protein	Begain	1.30436	-0.329048
Q8BHC4	Dephospho-CoA kinase domain-containing protein	Dcakd	1.30432	0.0815506
P28230	Gap junction beta-1 protein	Gjb1	1.30297	-0.138079
Q5U458	DnaJ homolog subfamily C member 11	Dnajc11	1.30198	-0.0469858
P80313	T-complex protein 1 subunit eta	Cct7	1.30063	0.0471308
