# Supplementary material for: Unveiling Diagnostic Biomarkers in Autism: A Comparative Proteome Analysis of CNTNAP2 Knockout Mice and Human ASD Patients
Source: Biomolecules. 2026 Feb 24;16(3):340. doi: 10.3390/biom16030340 (PMC13024648; doi:10.3390/biom16030340)
Supplement: Supplementary file 1 [file biomolecules-16-00340-s001.zip › Supplementary Table S3.xlsx]

## Sheet: Supplementary Table S3
Supplementary Table S3. Top Differentially Expressed Proteins in Human ASD Patients Serum
Accession	Description	Gene name	Accession	-Log Student's T-test p-value ASD_Con	Student's T-test Difference ASD_Con
O00187	Mannan-binding lectin serine protease 2	MASP2	O00187	3.28085	-0.27984
O00391	Sulfhydryl oxidase 1	QSOX1	O00391	3.81291	0.199209
O14791	Apolipoprotein L1	APOL1	O14791	2.51316	0.247814
O95445	Apolipoprotein M	APOM	O95445	1.6548	-0.16512
P00338	L-lactate dehydrogenase A chain	LDHA	P00338	7.04936	-0.482767
P00488	Coagulation factor XIII A chain	F13A1	P00488	1.67865	-0.29132
P00734	Prothrombin	F2	P00734	4.35151	0.307828
P00736	Complement C1r subcomponent	C1R	P00736	1.86487	0.12734
P00742	Coagulation factor X	F10	P00742	1.79861	0.160782
P00747	Plasminogen	PLG	P00747	2.15623	0.161564
P00751	Complement factor B	CFB	P00751	1.46	0.159076
P01009	Alpha-1-antitrypsin	SERPINA1	P01009	3.73075	0.730935
P01019	Angiotensinogen	AGT	P01019	3.26146	-0.271194
P01024	Complement C3	C3	P01024	1.77107	-0.161486
P01042	Kininogen-1	KNG1	P01042	2.01195	-0.113524
P02452	Collagen alpha-1(I) chain	COL1A1	P02452	6.66763	-0.78138
P02647	Apolipoprotein A-I	APOA1	P02647	6.30311	0.35197
P02649	Apolipoprotein E	APOE	P02649	2.15766	-0.288754
P02652	Apolipoprotein A-II	APOA2	P02652	3.96727	0.780442
P02654	Apolipoprotein C-I	APOC1	P02654	2.26079	0.310523
P02655	Apolipoprotein C-II	APOC2	P02655	5.49087	-0.925358
P02656	Apolipoprotein C-III	APOC3	P02656	1.64013	-0.389256
P02671	Fibrinogen alpha chain	FGA	P02671	2.86298	-0.436225
P02743	Serum amyloid P-component	APCS	P02743	4.90594	0.754054
P02746	Complement C1q subcomponent subunit B	C1QB	P02746	1.62481	0.298251
P02748	Complement component C9	C9	P02748	2.47357	0.335664
P02749	Beta-2-glycoprotein 1	APOH	P02749	1.46973	0.259098
P02751	Fibronectin	FN1	P02751	6.85678	-1.45364
P02766	Transthyretin	TTR	P02766	1.32662	0.197494
P02776	Platelet factor 4	PF4	P02776	8.71169	0.828424
P02786	Transferrin receptor protein 1	TFRC	P02786	3.01766	-0.214629
P02790	Hemopexin	HPX	P02790	3.09757	-0.272831
P03951	Coagulation factor XI	F11	P03951	10.6969	0.843917
P03952	Plasma kallikrein	KLKB1	P03952	4.63586	0.241489
P04003	C4b-binding protein alpha chain	C4BPA	P04003	2.72873	0.204817
P04004	Vitronectin	VTN	P04004	2.67538	0.175865
P04040	Catalase	CAT	P04040	3.13552	-0.786106
P04070	Vitamin K-dependent protein C	PROC	P04070	7.22029	0.51041
P04075	Fructose-bisphosphate aldolase A	ALDOA	P04075	5.39284	-0.426484
P04180	Phosphatidylcholine-sterol acyltransferase	LCAT	P04180	1.86325	0.15472
P04196	Histidine-rich glycoprotein	HRG	P04196	2.92763	0.317928
P04217	Alpha-1B-glycoprotein	A1BG	P04217	2.02426	0.122899
P05160	Coagulation factor XIII B chain	F13B	P05160	2.18721	0.159415
P05556	Integrin beta-1	ITGB1	P05556	6.44824	-0.401316
P06276	Cholinesterase	BCHE	P06276	2.27668	-0.193418
P06396	Gelsolin	GSN	P06396	1.84097	0.186061
P06681	Complement C2	C2	P06681	2.04023	-0.134844
P07225	Vitamin K-dependent protein S	PROS1	P07225	7.27966	0.300848
P07359	Platelet glycoprotein Ib alpha chain	GP1BA	P07359	1.72865	-0.273978
P07737	Profilin-1	PFN1	P07737	1.8332	-0.424412
P07996	Thrombospondin-1	THBS1	P07996	7.51577	-0.764097
P08571	Monocyte differentiation antigen CD14	CD14	P08571	4.27847	0.308541
P08709	Coagulation factor VII	F7	P08709	8.83823	0.401993
P10909	Clusterin	CLU	P10909	2.35453	0.176762
P11142	Heat shock cognate 71 kDa protein	HSPA8	P11142	5.70757	-0.510316
P11717	Cation-independent mannose-6-phosphate receptor	IGF2R	P11717	2.12816	-0.122571
P12111	Collagen alpha-3(VI) chain	COL6A3	P12111	4.6109	-0.287495
P12259	Coagulation factor V	F5	P12259	4.86591	0.272934
P12955	Xaa-Pro dipeptidase	PEPD	P12955	5.90197	0.377935
P13591	Neural cell adhesion molecule 1	NCAM1	P13591	2.47362	-0.193798
P13671	Complement component C6	C6	P13671	2.64066	0.146015
P13727	Bone marrow proteoglycan	PRG2	P13727	1.61504	0.242636
P13796	Plastin-2	LCP1	P13796	1.60201	-0.150802
P14151	L-selectin	SELL	P14151	3.66482	-0.285627
P14543	Nidogen-1	NID1	P14543	6.63319	-0.473869
P14618	Pyruvate kinase PKM	PKM	P14618	2.05034	-0.225187
P14625	Endoplasmin	HSP90B1	P14625	2.6884	0.419599
P14780	Matrix metalloproteinase-9	MMP9	P14780	4.92306	0.874589
P16109	P-selectin	SELP	P16109	3.12076	-0.297625
P17936	Insulin-like growth factor-binding protein 3	IGFBP3	P17936	8.28169	0.576831
P18206	Vinculin	VCL	P18206	2.9588	-0.374421
P18428	Lipopolysaccharide-binding protein	LBP	P18428	5.39779	0.686964
P19652	Alpha-1-acid glycoprotein 2	ORM2	P19652	3.21644	0.778191
P19823	Inter-alpha-trypsin inhibitor heavy chain H2	ITIH2	P19823	3.14218	0.177194
P19827	Inter-alpha-trypsin inhibitor heavy chain H1	ITIH1	P19827	1.798	0.151827
P20851	C4b-binding protein beta chain	C4BPB	P20851	6.94937	0.441162
P22105	Tenascin-X	TNXB	P22105	3.54722	-0.293074
P23142	Fibulin-1	FBLN1	P23142	5.34638	-0.501021
P24821	Tenascin	TNC	P24821	4.30467	-0.395522
P25311	Zinc-alpha-2-glycoprotein	AZGP1	P25311	2.68125	0.275713
P26927	Hepatocyte growth factor-like protein	MST1	P26927	2.66329	-0.198307
P27169	Serum paraoxonase/arylesterase 1	PON1	P27169	2.51666	0.245961
P27918	Properdin	CFP	P27918	3.26849	0.42479
P29622	Kallistatin	SERPINA4	P29622	1.44455	0.157874
P32119	Peroxiredoxin-2	PRDX2	P32119	2.5436	-0.835929
P33151	Cadherin-5	CDH5	P33151	3.63209	-0.478449
P35443	Thrombospondin-4	THBS4	P35443	5.82742	-0.630271
P35555	Fibrillin-1	FBN1	P35555	6.49677	0.362558
P35858	Insulin-like growth factor-binding protein complex acid labile subunit	IGFALS	P35858	7.06535	0.532995
P40197	Platelet glycoprotein V	GP5	P40197	2.41237	0.254151
P43251	Biotinidase	BTD	P43251	1.45375	0.107498
P43652	Afamin	AFM	P43652	3.18809	0.283522
P48740	Mannan-binding lectin serine protease 1	MASP1	P48740	5.40759	-0.320088
P49747	Cartilage oligomeric matrix protein	COMP	P49747	6.73117	-0.580789
P49908	Selenoprotein P	SELENOP	P49908	3.40133	0.230612
P54289	Voltage-dependent calcium channel subunit alpha-2/delta-1	CACNA2D1	P54289	2.76354	0.300116
P55058	Phospholipid transfer protein	PLTP	P55058	9.40442	0.543626
P60709	Actin, cytoplasmic 1	ACTB	P60709	6.38263	-0.681535
P61769	Beta-2-microglobulin	B2M	P61769	2.122	0.331745
P62937	Peptidyl-prolyl cis-trans isomerase A	PPIA	P62937	10.1779	-0.993014
P68871	Hemoglobin subunit beta	HBB	P68871	1.76473	-1.2498
P69905	Hemoglobin subunit alpha	HBA1	P69905	1.9733	-1.34518
P80108	Phosphatidylinositol-glycan-specific phospholipase D	GPLD1	P80108	2.11248	0.20025
P98160	Basement membrane-specific heparan sulfate proteoglycan core protein	HSPG2	P98160	2.28822	-0.186623
Q12805	EGF-containing fibulin-like extracellular matrix protein 1	EFEMP1	Q12805	7.08942	0.349376
Q12884	Prolyl endopeptidase FAP	FAP	Q12884	2.78596	-0.283976
Q13103	Secreted phosphoprotein 24	SPP2	Q13103	2.07572	-0.29285
Q13822	Ectonucleotide pyrophosphatase/phosphodiesterase family member 2	ENPP2	Q13822	1.75354	0.19545
Q14520	Hyaluronan-binding protein 2	HABP2	Q14520	3.47599	0.241563
Q14624	Inter-alpha-trypsin inhibitor heavy chain H4	ITIH4	Q14624	3.25234	0.196776
Q15063	Periostin	POSTN	Q15063	2.00184	-0.291013
Q15166	Serum paraoxonase/lactonase 3	PON3	Q15166	3.29067	0.45541
Q15485	Ficolin-2	FCN2	Q15485	4.43132	-0.651558
Q15848	Adiponectin	ADIPOQ	Q15848	6.93565	-1.02689
Q16610	Extracellular matrix protein 1	ECM1	Q16610	1.89511	0.220735
Q6EMK4	Vasorin	VASN	Q6EMK4	2.15223	-0.202314
Q6UX71	Plexin domain-containing protein 2	PLXDC2	Q6UX71	4.65677	0.300606
Q6UXB8	Peptidase inhibitor 16	PI16	Q6UXB8	2.18356	-0.474614
Q6YHK3	CD109 antigen	CD109	Q6YHK3	1.39442	-0.172699
Q76LX8	A disintegrin and metalloproteinase with thrombospondin motifs 13	ADAMTS13	Q76LX8	5.014	0.2328
Q8WZ42	Titin	TTN	Q8WZ42	1.41776	-0.158003
Q92954	Proteoglycan 4	PRG4	Q92954	2.54503	0.288308
Q96IY4	Carboxypeptidase B2	CPB2	Q96IY4	5.60424	0.335697
Q99784	Noelin	OLFM1	Q99784	1.54875	0.233274
Q9BXR6	Complement factor H-related protein 5	CFHR5	Q9BXR6	8.52908	0.805336
Q9NQ79	Cartilage acidic protein 1	CRTAC1	Q9NQ79	8.65913	0.543401
Q9NZP8	Complement C1r subcomponent-like protein	C1RL	Q9NZP8	1.82355	0.15545
Q9UGM5	Fetuin-B	FETUB	Q9UGM5	3.88642	0.289957
Q9UNW1	Multiple inositol polyphosphate phosphatase 1	MINPP1	Q9UNW1	1.47566	0.133387
Q9Y490	Talin-1	TLN1	Q9Y490	2.86449	-0.582332
Q9Y5Y7	Lymphatic vessel endothelial hyaluronic acid receptor 1	LYVE1	Q9Y5Y7	1.69568	0.198612
Q9Y5Z7	Host cell factor 2	HCFC2	Q9Y5Z7	4.08459	0.319632
