# Supplementary material for: Unveiling Diagnostic Biomarkers in Autism: A Comparative Proteome Analysis of CNTNAP2 Knockout Mice and Human ASD Patients
Source: Biomolecules. 2026 Feb 24;16(3):340. doi: 10.3390/biom16030340 (PMC13024648; doi:10.3390/biom16030340)
Supplement: Supplementary file 1 [file biomolecules-16-00340-s001.zip › Supplementary Table S4.xlsx]

## Sheet: Table S4
Supplementary Table S4. List of Shared Proteins Between Mouse and Human Datasets
Ortholog_name	Protein.Ids_HUMAN	Protein.Ids_MOUSE	Fold Change (Mouse Serum)	Fold Change (Mouse Brain)	Fold Change (Human Serum)	p-value (Mouse Serum)	p-value (Mouse Brain)	p-value (Human Serum)
PON1	P27169	P52430	0.135201	0.307421	0.245961	0.925199	0.439075	2.51666
CNTN1	Q12860	P12960	0.694987	0.0464806	-0.0733186	0.316034	1.17766	0.457353
C8B	P07358	Q8BH35	-0.0669285	-0.0262194	0.0104394	0.471224	0.0552962	0.0572373
VCL	P18206	Q64727	0.0934461	-0.0175043	-0.374421	0.388159	0.24075	2.9588
TNC	P24821	Q80YX1	-0.219871	0.035257	-0.395522	0.556418	0.48609	4.30467
HSPA5	P11021	P20029	-0.210756	-0.0203966	-0.0631145	0.475482	0.601381	0.718249
CP	P00450	Q61147	0.213588	0.000344086	0.11578	1.30343	0.000686813	1.1482
H6PD	O95479	Q8CFX1	0.0880555	-0.000880814	-0.163375	0.227967	0.00438919	0.882701
ITIH4	Q14624	A6X935	0.254823	0.141084	0.196776	2.50404	0.332554	3.25234
ITIH1	P19827	Q61702	0.0527558	-0.0252719	0.151827	0.441998	0.0914685	1.798
PKM	P14618	P52480	-0.0982477	-0.0121674	-0.225187	0.252676	0.1719	2.05034
TFRC	P02786	Q62351	0.33163	0.0691849	-0.214629	0.801871	0.467427	3.01766
CD5L	O43866	Q9QWK4	0.161809	-0.123895	0.240759	0.248256	1.05304	0.6092
ACTB	P60709	P60710	0.0125184	0	-0.681535	0.0489542	0	6.38263
MCAM	P43121	Q8R2Y2	-0.792481	-0.052861	0.135361	0	0.439128	1.21939
FBLN1	P23142	Q08879	-0.584962	0.0589249	-0.501021	1.01925	0.771751	5.34638
AFM	P43652	O89020	-0.0762523	-0.198034	0.283522	0.801145	1.41826	3.18809
APOB	P04114	E9Q414	0.341413	0.00081749	-0.133817	2.25883	0.00214391	1.04517
ATRN	O75882	Q9WU60	0.333333	0.0262577	-0.126116	0	0.430002	1.27736
ICAM1	P05362	P13597	0.264036	0.0173173	-0.133474	0.393202	0.0549226	1.20631
FETUB	Q9UGM5	Q9QXC1	-0.0527193	-0.101973	0.289957	0.228242	0.589326	3.88642
TF	P02787	Q921I1	3.67502	-0.0542494	0.423013	3.19257	0.243515	0.851013
APOH	P02749	Q01339	0.00435352	-0.0814116	0.259098	0.0298386	0.60439	1.46973
NRP1	O14786	P97333	-0.269118	-0.0339117	-0.0569501	0.28177	0.548625	0.356648
SERPIND1	P05546	P49182	-0.190204	-0.0588654	0.109663	1.96553	0.275195	1.02779
PLTP	P55058	P55065	-0.206413	0.0643269	0.543626	1.24023	0.393834	9.40442
CST3	P01034	P21460	0	0.0522173	-0.100382	0	0.440075	0.552477
PON3	Q15166	Q62087	NaN	0.128605	0.45541	0	0.731456	3.29067
PCOLCE	Q15113	Q61398	0.885117	0.0342441	0.155942	0.652774	0.197389	1.26938
C5	P01031	P06684	-0.0825589	0.0148285	-0.0834455	0.823232	0.0446697	0.879823
AMBP	P02760	Q07456	0.264252	0.00961761	-0.053689	2.77989	0.0201248	0.3561
MINPP1	Q9UNW1	Q9Z2L6	-0.194987	-0.0495371	0.133387	0.116336	0.282765	1.47566
PFN1	P07737	P62962	0.19631	-0.00307579	-0.424412	1.20376	0.0274113	1.8332
LGALS3BP	Q08380	Q07797	1.40961	0.380801	-0.106669	1.56589	2.92621	0.378141
COL1A1	P02452	P11087	0.47567	-0.123261	-0.78138	0.866612	0.283269	6.66763
VTN	P04004	P29788	0.0147783	-0.0175571	0.175865	0.0489143	0.0735079	2.67538
SOD3	P08294	O09164	0.674123	-0.0428059	-0.045044	1.30877	0.449453	0.115541
HPX	P02790	Q91X72	-0.0338961	-0.0272125	-0.272831	0.35383	0.0386865	3.09757
APOA4	P06727	P06728	-0.0641855	-0.114854	-0.147445	0.406668	0.897111	0.791184
LDHB	P07195	P16125	-0.126171	0.00232983	-0.177669	0.389021	0.0200802	1.27569
HCFC2	Q9Y5Z7	Q9D968	0	-0.0663916	0.319632	0	0.486269	4.08459
MAN1A1	P33908	P45700	0.0952515	-0.0548443	0.116915	0.338431	0.441914	0.75439
SPARC	P09486	P07214	-0.723308	0.146368	0.0271892	0	0.751909	0.147915
THBS4	P35443	Q9Z1T2	-0.229489	-0.101937	-0.630271	0.82223	0.877167	5.82742
C9	P02748	P06683	-0.094255	-0.215777	0.335664	0.843621	0.474909	2.47357
KNG1	P01042	O08677	0.0720447	-0.0758585	-0.113524	0.590731	0.252939	2.01195
BCHE	P06276	Q03311	-0.471679	-0.15815	-0.193418	1.18813	1.23399	2.27668
EFEMP1	Q12805	Q8BPB5	-0.160672	0.0359669	0.349376	0.526624	0.221493	7.08942
FN1	P02751	P11276	0.201651	-0.033922	-1.45364	2.82432	0.22701	6.85678
PCYOX1	Q9UHG3	Q9CQF9	0.226024	0.0449856	0.122063	0.376095	0.402856	0.69008
QSOX1	O00391	Q8BND5	0.00603549	-0.0169729	0.199209	0.0518312	0.122013	3.81291
NID1	P14543	P10493	0.129681	-0.125482	-0.473869	0.124348	0.815557	6.63319
SERPINC1	P01008	P32261	0.139336	-0.127615	0.0794669	3.3578	0.651501	0.640735
TTR	P02766	P07309	-0.407133	-0.155544	0.197494	2.01173	0.645751	1.32662
CPN1	P15169	Q9JJN5	-0.307891	0.0360942	0.0939508	0.94337	0.10498	0.642184
PLXDC2	Q6UX71	Q9DC11	-0.314828	0.030566	0.300606	0.105752	0.185305	4.65677
TGFBI	Q15582	P82198	0.773976	0.0494003	-0.139248	1.08364	0.341469	1.25737
CLU	P10909	Q06890	-0.00626898	-0.0714123	0.176762	0.0431672	0.581598	2.35453
CAT	P04040	P24270	-0.0538623	0.0401608	-0.786106	0.221477	1.02031	3.13552
PLG	P00747	P20918	-0.00621732	-0.119679	0.161564	0.0658941	0.534212	2.15623
C4BPA	P04003	P08607	-0.0803701	-0.0525311	0.204817	0.761415	0.119317	2.72873
PEPD	P12955	Q11136	0.138346	-0.00150356	0.377935	0.0414891	0.0175642	5.90197
F13A1	P00488	Q8BH61	-0.387973	0.0126272	-0.29132	1.91393	0.0845045	1.67865
C3	P01024	P01027	0.0865008	-0.00179348	-0.161486	0.92554	0.00390198	1.77107
CD93	Q9NPY3	O89103	-0.666667	-0.0434103	0.00926017	0.519947	0.245841	0.0403056
MASP1	P48740	P98064	-0.374718	0.0402007	-0.320088	1.0618	0.195385	5.40759
APOE	P02649	P08226	0.342691	-0.00066185	-0.288754	1.63921	0.00449894	2.15766
APOC1	P02654	P34928	0.0224518	-0.187011	0.310523	0.0249585	0.52801	2.26079
OLFM1	Q99784	O88998	-0.528321	-0.059617	0.233274	0.427243	1.44586	1.54875
F12	P00748	Q80YC5	-0.0809922	0.0165392	0.11328	0.446679	0.0861033	0.406456
SERPINF1	P36955	P97298	-0.324946	-0.019422	-0.123482	1.74203	0.123632	1.05531
APCS	P02743	P12246	0.0441744	0.0299719	0.754054	0.132415	0.0725912	4.90594
POSTN	Q15063	Q62009	-0.182552	0.0107202	-0.291013	0.401502	0.0289326	2.00184
CA1	P00915	P13634	0.0601908	-0.0759369	-0.177268	0.153102	0.378974	0.279949
LCP1	P13796	Q61233	0.333333	-0.037812	-0.150802	0.388415	0.860844	1.60201
ENPP2	Q13822	Q9R1E6	-0.341567	-0.044566	0.19545	2.15721	0.699939	1.75354
TLN1	Q9Y490	P26039	0.882866	-0.0621965	-0.582332	1.84376	0.666524	2.86449
GGH	Q92820	Q9Z0L8	-0.194988	0.0712145	-0.0469747	0.209235	0.194997	0.2233
RBP4	P02753	Q00724	-0.284148	-0.147154	0.107753	0.783162	1.02252	0.315842
SERPINA10	Q9UK55	Q8R121	-0.143405	0.0292131	0.109835	1.01421	0.0587008	0.961061
ECM1	Q16610	Q61508	-0.672201	-0.0238773	0.220735	1.40989	0.38771	1.89511
AHSG	P02765	P29699	-0.105014	-0.149917	0.142002	1.32881	0.983471	1.28006
GC	P02774	P21614	0.174029	-0.0658026	0.0388559	2.04495	0.253755	0.317004
MSN	P26038	P26041	-0.08631	-0.00559235	-0.120093	0.143487	0.0521027	1.00768
GSN	P06396	P13020	-0.156861	-0.107279	0.186061	0.785945	0.744313	1.84097
SAA4	P35542	P31532	0.0866429	-0.164548	-0.0592033	0.23236	0.471947	0.237223
SERPING1	P05155	P97290	-0.0367187	0.0564535	-0.144171	0.178516	0.205474	0.837628
ALDOA	P04075	P05064	0.303987	-0.0153328	-0.426484	1.41415	0.319787	5.39284
ITGB1	P05556	P09055	-1.05664	0.00302811	-0.401316	0.935106	0.0358475	6.44824
ITIH2	P19823	Q61703	0.326183	-0.0231854	0.177194	1.70456	0.100167	3.14218
SPARCL1	Q14515	P70663	0.609794	0.0365099	-0.138592	0.674016	0.377412	0.93247
C8A	P07357	Q8K182	-0.0992039	-0.232021	0.103915	0.697739	0.320616	0.996008
C1QC	P02747	Q02105	-0.20883	-0.0491779	0.246254	0.480729	0.174931	0.900613
PGLYRP2	Q96PD5	Q8VCS0	-0.0222772	-0.168594	0.0547361	0.0927803	2.60645	0.309449
TREML1	Q86YW5	Q8K558	0.666667	-0.32895	-0.0466018	0.935106	0.869801	0.10909
ITIH3	Q06033	Q61704	0.31337	0.0595821	-0.145033	1.30583	0.402498	0.765824
VCAM1	P19320	P29533	-0.12569	-0.00963306	0.0207082	1.15001	0.085904	0.0823957
KLKB1	P03952	P26262	-0.130665	-0.0981647	0.241489	0.778166	0.404842	4.63586
HSP90B1	P14625	P08113	-0.102034	-0.00590267	0.419599	0.181482	0.0878219	2.6884
B2M	P61769	P01887	0.122191	0.09156	0.331745	0.207435	0.798733	2.122
ANPEP	P15144	P97449	0.63446	0.00190372	0.0687976	1.39468	0.0182321	0.597563
SERPINF2	P08697	Q61247	0.0083739	-0.0912832	0.108911	0.0423193	0.327516	1.12441
PRDX2	P32119	Q61171	0.0843549	0.0158998	-0.835929	0.423918	0.164529	2.5436
VASN	Q6EMK4	Q9CZT5	-1.32576	-0.036446	-0.202314	1.12309	0.469886	2.15223
CD14	P08571	P10810	1.26045	-0.045117	0.308541	1.31239	0.128362	4.27847
C1QA	P02745	P98086	-0.483542	-0.0822571	0.196508	1.72985	0.839227	0.608286
C8G	P07360	Q8VCG4	-0.265371	-0.0902049	0.0913221	1.53807	0.206575	0.654113
CD163	Q86VB7	Q2VLH6	0.333333	0.104845	0.101158	0.180581	0.653867	0.486015
CPN2	P22792	Q9DBB9	-0.161654	-0.161952	-0.0399538	1.70175	0.790214	0.337097
CDH5	P33151	P55284	-0.374663	-0.0119614	-0.478449	0.812258	0.0809479	3.63209
F2	P00734	P19221	-0.0500043	-0.10549	0.307828	0.372089	0.447298	4.35151
CSF1R	P07333	P09581	-0.0642797	-0.191665	-0.173321	0.105864	0.488599	1.20162
PROS1	P07225	Q08761	0.211748	-0.0822444	0.300848	1.38433	0.611448	7.27966
SEMA4B	Q9NPR2	Q62179	0.333333	0.00383701	-0.00563772	0.188916	0.0421265	0.0249669
GP1BA	P07359	O35930	-0.222673	-0.738805	-0.273978	0.293403	2.11486	1.72865
LAMP1	P11279	P11438	-0.333333	0.0626144	0.0533546	0.285236	0.934453	0.381884
APOD	P05090	P51910	0.143416	0.156308	0.0458645	0.517726	0.683031	0.304546
IL1RAP	Q9NPH3	Q61730	-0.0855069	-0.0968338	0.112125	0.236987	2.55802	0.876822
SERPINA3	P01011	Q6P4P1	0.0331786	#N/A	0.00836622	0.019285	#N/A	0.0436836
PPIA	P62937	P17742	0.436656	-0.0361366	-0.993014	1.47573	0.891573	10.1779
IGF2R	P11717	Q07113	0.0544996	0.0380013	-0.122571	0.0627827	0.490767	2.12816
PSAP	P07602	Q61207	-0.0458345	0.00192986	-0.105818	0.0573954	0.0172163	0.784857
CFD	P00746	P03953	0.123316	0.0347827	-0.0908576	1.05537	0.111863	0.441173
CFI	P05156	Q61129	0.0168754	-0.000465012	0.0459434	0.144921	0.00203279	0.498596
GPX3	P22352	P46412	0.130688	0.0616442	0.000338234	1.76054	0.441741	0.00169282
LCAT	P04180	P16301	-0.0536455	0.0813964	0.15472	0.0868872	1.05905	1.86325
C4B	P0C0L5	P01029	0.0915257	0.059861	0.161516	1.05681	0.315691	1.13592
CFB	P00751	P04186	0.092394	-0.0555136	0.159076	0.794354	0.14013	1.46
C4A	P0C0L4	P01029	0.0915257	0.059861	-0.268131	1.05681	0.315691	1.0358
SELENOP	P49908	P70274	-0.269004	0.0867528	0.230612	0.430458	0.615922	3.40133
APOC4	P55056	Q61268	-0.197808	-0.124929	0.113429	1.56232	0.652972	0.276275
ACACA	Q13085	Q5SWU9	1.71045	0.013833	0.0943336	3.31259	0.325302	0.393774
