# Supplementary material for: Unveiling Diagnostic Biomarkers in Autism: A Comparative Proteome Analysis of CNTNAP2 Knockout Mice and Human ASD Patients
Source: Biomolecules. 2026 Feb 24;16(3):340. doi: 10.3390/biom16030340 (PMC13024648; doi:10.3390/biom16030340)
Supplement: Supplementary file 1 [file biomolecules-16-00340-s001.zip › Supplementary Table S5.xlsx]

## Sheet: Supplementary Table S5
Supplementary Table S5. A list of significantly enriched GO terms and KEGG pathways and their enrichment statistics for the biomarker panel
Category	Term	Count	%	PValue	Genes	List Total	Pop Hits	Pop Total	Fold Enrichment	Bonferroni	Benjamini	FDR
GOTERM_BP_DIRECT	positive regulation of cholesterol efflux	2	20	0.0122491	P27169, P55058	10	27	19734	146.178	0.859089	0.887845	0.887845
GOTERM_BP_DIRECT	negative regulation of protein-containing complex assembly	2	20	0.0167518	P11021, P10909	10	37	19734	106.67	0.931854	0.887845	0.887845
GOTERM_BP_DIRECT	positive regulation of cell-substrate adhesion	2	20	0.0167518	P02452, P14543	10	37	19734	106.67	0.931854	0.887845	0.887845
GOTERM_BP_DIRECT	complement activation, classical pathway	2	20	0.0234717	P01031, P10909	10	52	19734	75.9	0.977097	0.933	0.933
GOTERM_BP_DIRECT	lipid metabolic process	2	20	0.0913957	P55058, P10909	10	209	19734	18.8842	1	1	1
GOTERM_CC_DIRECT	extracellular region	9	90	8.49e-08	P02452, P27169, Q9UGM5, P01031, P55058, P48740, Q14624, P10909, P14543	10	2101	20887	8.94731	3.99e-06	3.99e-06	3.91e-06
GOTERM_CC_DIRECT	extracellular space	7	70	5.47e-05	P02452, P27169, Q9UGM5, P01031, P55058, P48740, P10909	10	2033	20887	7.19179	0.00256766	0.00128545	0.0012581
GOTERM_CC_DIRECT	extracellular exosome	7	70	9.97e-05	P27169, Q9UGM5, P01031, P11021, Q14624, P10909, P14543	10	2258	20887	6.47516	0.00467513	0.00156195	0.00152872
GOTERM_CC_DIRECT	collagen-containing extracellular matrix	4	40	0.000569	P02452, Q14624, P10909, P14543	10	408	20887	20.4775	0.0264137	0.00669029	0.00654795
GOTERM_CC_DIRECT	spherical high-density lipoprotein particle	2	20	0.0034425	P27169, P10909	10	8	20887	522.175	0.149624	0.0323595	0.031671
GOTERM_CC_DIRECT	blood microparticle	3	30	0.00441541	P27169, Q14624, P10909	10	238	20887	26.3282	0.18778	0.0345874	0.0338515
GOTERM_CC_DIRECT	high-density lipoprotein particle	2	20	0.0102959	P27169, P55058	10	24	20887	174.058	0.385174	0.0691298	0.0676589
GOTERM_MF_DIRECT	calcium ion binding	4	40	0.00405427	P27169, P11021, P48740, P14543	10	746	19304	10.3507	0.247516	0.283799	0.283799
GOTERM_MF_DIRECT	misfolded protein binding	2	20	0.0106744	P11021, P10909	10	23	19304	167.861	0.528212	0.373604	0.373604
GOTERM_MF_DIRECT	endopeptidase inhibitor activity	2	20	0.0207898	P01031, Q14624	10	45	19304	85.7956	0.770219	0.485096	0.485096
GOTERM_MF_DIRECT	protein-folding chaperone binding	2	20	0.0488041	P11021, P10909	10	107	19304	36.0822	0.969877	0.703947	0.703947
GOTERM_MF_DIRECT	extracellular matrix structural constituent	2	20	0.0532551	P02452, P14543	10	117	19304	32.9983	0.978308	0.703947	0.703947
GOTERM_MF_DIRECT	unfolded protein binding	2	20	0.0603383	P11021, P10909	10	133	19304	29.0286	0.987177	0.703947	0.703947
KEGG_PATHWAY	Complement and coagulation cascades	3	30	0.001432	P01031, P48740, P10909	7	88	8840	43.0519	0.0461892	0.0472561	0.0472561
KEGG_PATHWAY	Staphylococcus aureus infection	2	20	0.0660007	P01031, P48740	7	100	8840	25.2571	0.89494	1	1
